# Supplementary material for: Nephrotoxicity of Evodiamine in Mice: Mechanistic Insights from Integrated Network Toxicology and Transcriptomic Profiling
Source: Int J Mol Sci. 2026 Apr 24;27(9):3793. doi: 10.3390/ijms27093793 (PMC13164253; doi:10.3390/ijms27093793)
Supplement: Supplementary file 1 [file ijms-27-03793-s001.zip]

Archive with 1 entries (1 files):
- ijms-4199491-supplementary.xlsx
