# Supplementary material for: Nephrotoxicity of Evodiamine in Mice: Mechanistic Insights from Integrated Network Toxicology and Transcriptomic Profiling
Source: Int J Mol Sci. 2026 Apr 24;27(9):3793. doi: 10.3390/ijms27093793 (PMC13164253; doi:10.3390/ijms27093793)
Supplement: Supplementary file 1 [file ijms-27-03793-s001.zip › ijms-4199491-supplementary.xlsx]

## Sheet: Table S1
Table S1. Differentially expressed genes（DEGS） between EVO-treated and control gronp
gene_id	gene_name	FPKM.EVO_1	FPKM.EVO_2	FPKM.EVO_3	FPKM.Ctr_1	FPKM.Ctr_2	FPKM.Ctr_3	log2(fc)	pval
ENSMUSG00000028655	Mfsd2a	30.7847	33.1695	39.7522	8.52285	6.07188	6.98652	2.26465	3.22085e-29
ENSMUSG00000105703	Gm43305	8.71803	7.17739	6.42132	0.486852	0.142622	0.653454	4.12062	2.72027e-27
ENSMUSG00000031349	Nsdhl	2.60868	3.35881	3.41586	21.3239	17.9597	20.5132	-2.67189	5.27958e-27
ENSMUSG00000066441	Rdh11	2.12977	2.45567	2.55668	19.8006	11.678	13.6315	-2.65903	9.35432e-22
ENSMUSG00000047230	Cldn2	2.14658	1.56224	1.41282	11.3516	11.9465	18.8394	-3.04043	1.46366e-21
ENSMUSG00000001467	Cyp51	1.8682	1.23548	0.896314	14.6482	8.5368	11.0397	-3.09697	2.28199e-20
ENSMUSG00000030762	Aqp8	11.8651	12.7929	18.7189	163.398	72.1014	122.584	-3.0453	3.82631e-20
ENSMUSG00000021539	Lect2	26.0632	28.0179	28.0386	130.501	103.743	134.998	-2.16877	8.2907e-20
ENSMUSG00000037071	Scd1	56.8886	68.8389	86.2612	530.819	328.602	368.852	-2.53457	8.88548e-20
ENSMUSG00000049382	Krt8	20.1185	15.9313	13.5735	106.696	71.8886	107.64	-2.52805	1.036e-19
ENSMUSG00000089694	Nat8f7	0.151076	0.109921	0.0226568	2.6332	4.51623	2.63352	-5.10807	1.13687e-19
ENSMUSG00000046070	Igfals	6.11606	5.24521	6.40828	25.6704	30.7505	35.9326	-2.37776	1.57187e-19
ENSMUSG00000027533	Fabp5	1.23351	1.40242	1.32707	7.00667	15.6976	20.4892	-3.44615	2.59466e-19
ENSMUSG00000049396	Gemin4	0.0233361	0.0077915	0.0174775	1.96123	1.18244	0.485051	-6.22221	4.43899e-19
ENSMUSG00000066361	Serpina3c	0	0	0	7.09208	1.9957	2.47921	-15.2347	6.70668e-19
ENSMUSG00000058207	Serpina3k	142.905	104.246	94.5214	1552.52	611.744	754.139	-3.09449	7.27857e-19
ENSMUSG00000024694	Keg1	8.32409	9.96039	12.069	45.6411	74.1297	62.4591	-2.58583	1.14554e-18
ENSMUSG00000064225	Paqr9	1.92421	2.12177	1.91043	8.35735	8.54958	11.0092	-2.22858	4.58134e-18
ENSMUSG00000073411	H2-D1	24.2168	19.8232	18.159	144.291	78.3218	145.792	-2.56633	1.82136e-17
ENSMUSG00000064254	Ethe1	8.09962	5.84722	4.05576	38.8778	31.1565	36.7903	-2.56897	1.05753e-16
ENSMUSG00000059040	Eno1b	2.59419	2.09028	2.10471	19.1188	9.27368	15.4892	-2.69231	1.17336e-16
ENSMUSG00000075010	AW112010	16.5527	12.575	10.4571	119.941	57.7169	78.4877	-2.69395	1.18534e-16
ENSMUSG00000027890	Gstm4	3.70464	3.58865	2.2287	26.8017	14.3931	22.1346	-2.73354	1.71534e-16
ENSMUSG00000031168	Ebp	16.033	11.3316	10.5328	80.247	48.3646	69.7912	-2.38826	3.16158e-16
ENSMUSG00000031672	Got2	11.7079	11.333	11.6675	69.527	38.1887	54.7375	-2.22667	3.8116e-16
ENSMUSG00000059743	Fdps	4.78876	5.62362	6.62654	26.6537	20.592	25.2602	-2.08927	4.44023e-16
ENSMUSG00000021884	Hacl1	4.96852	4.16866	2.83527	19.2965	19.3385	22.0138	-2.34076	4.79526e-16
ENSMUSG00000032018	Sc5d	6.72968	8.91398	10.1176	55.7975	32.7882	40.7679	-2.32804	8.21753e-16
ENSMUSG00000028978	Nos3	1.80153	1.93329	2.18977	0.438999	0.539138	0.348137	2.15934	8.32244e-16
ENSMUSG00000032959	Pebp1	19.7959	17.1607	16.8044	181.26	68.3745	104.475	-2.71956	1.06285e-15
ENSMUSG00000024981	Acsl5	6.78234	6.18507	5.946	46.8335	22.9678	29.0652	-2.38607	1.21283e-15
ENSMUSG00000086432	B430119L08Rik	7.40663	8.36346	8.3741	29.949	28.7267	31.0876	-1.89445	1.43091e-15
ENSMUSG00000079494	Nat8f5	1.0983	1.43034	1.67015	7.8119	11.4166	9.95379	-2.79705	2.94481e-15
ENSMUSG00000063856	Gpx1	93.4247	59.5082	38.0692	595.001	300.656	493.269	-2.86231	4.48036e-15
ENSMUSG00000016356	Col20a1	8.41087	7.98431	8.92702	3.66042	2.48263	2.87282	1.48987	4.50501e-15
ENSMUSG00000024863	Mbl2	55.7032	41.775	38.8571	335.885	157.23	280.609	-2.50466	4.76178e-15
ENSMUSG00000038092	Hsd3b5	21.058	15.0748	12.2418	78.8226	94.5242	67.211	-2.31406	5.24002e-15
ENSMUSG00000036062	Phf24	0.261778	0.268281	0.177175	0.0081702	0.00654719	0.00641308	5.06479	5.9102e-15
ENSMUSG00000021252	Erg28	3.24625	3.11025	2.7336	15.8265	10.4766	11.5524	-2.05813	7.99762e-15
ENSMUSG00000057103	Nat8f1	42.3962	32.9857	36.1608	134.486	130.239	156.223	-1.91605	8.10549e-15
ENSMUSG00000073490	Ifi207	2.7617	2.21369	3.1859	0.556317	0.708374	0.713826	2.04438	8.24779e-15
ENSMUSG00000058806	Col13a1	0.56953	0.440133	0.459633	0.0272122	0.0528629	0.0264506	3.78585	9.94612e-15
ENSMUSG00000022351	Sqle	0.542478	0.423312	0.308447	4.1939	1.94555	3.09903	-2.85802	1.12922e-14
ENSMUSG00000031886	Ces2e	4.2304	2.76248	2.86105	41.321	16.8465	16.486	-2.92144	1.18701e-14
ENSMUSG00000000326	Comt	37.3303	44.7467	42.4204	153.744	135.877	179.214	-1.91296	1.4619e-14
ENSMUSG00000060613	Cyp2c70	41.9028	35.7306	34.3595	222.941	120.242	160.26	-2.16842	1.67016e-14
ENSMUSG00000081895	Rpl17-ps10	22.513	28.3159	21.7927	227.06	83.6003	160.187	-2.69679	2.69357e-14
ENSMUSG00000038550	Ciart	12.7882	19.764	22.3303	3.97893	1.15466	0.691514	3.23599	2.82179e-14
ENSMUSG00000027360	Hdc	4.60441	4.88124	5.48726	0.948345	1.42553	0.468105	2.39739	2.891e-14
ENSMUSG00000001123	Lgals9	35.559	23.3463	22.2569	166.941	95.4578	155.72	-2.36503	2.93698e-14
ENSMUSG00000000301	Pemt	27.462	20.0426	14.8209	129.555	80.0426	109.811	-2.35751	3.01657e-14
ENSMUSG00000004038	Gstm3	12.0106	10.1122	11.1173	60.813	35.9378	68.8634	-2.31683	3.08542e-14
ENSMUSG00000026295	Spp2	20.3417	16.1742	11.9981	82.4885	62.3463	73.53	-2.17027	3.92112e-14
ENSMUSG00000027195	Hsd17b12	5.3956	4.86247	4.36691	34.2014	16.625	23.0155	-2.33601	4.33624e-14
ENSMUSG00000035226	Rims4	0.135599	0.12002	0.028516	1.51466	0.940427	1.74026	-3.88414	6.14733e-14
ENSMUSG00000023764	Sfi1	19.3252	21.1394	26.1792	9.03656	8.72257	8.54552	1.34115	6.14835e-14
ENSMUSG00000051041	Olfml1	3.29752	2.36674	1.72106	16.4322	11.7542	12.0195	-2.44468	9.5623e-14
ENSMUSG00000005803	Sqor	5.06456	3.80581	3.67405	34.0279	15.1459	19.4626	-2.45193	1.40961e-13
ENSMUSG00000005054	Cstb	3.20315	2.96967	1.94202	23.9379	14.4436	14.3037	-2.69877	1.59835e-13
ENSMUSG00000026272	Agxt	46.0011	31.193	28.2488	262.869	118.38	199.841	-2.4623	2.30018e-13
ENSMUSG00000032349	Elovl5	42.2673	48.4041	57.5298	170.152	166.186	179.267	-1.79871	2.57221e-13
ENSMUSG00000000088	Cox5a	6.17471	3.24741	2.23504	39.3878	20.5438	25.3324	-2.87072	2.78414e-13
ENSMUSG00000035697	Arhgap45	4.52229	4.81269	6.39964	1.47955	1.96176	1.50563	1.66933	3.37285e-13
ENSMUSG00000079563	Pglyrp2	5.60934	4.62192	4.58216	23.7402	15.2252	18.6985	-1.96076	3.52365e-13
ENSMUSG00000040562	Gstm2	14.5639	11.7656	9.00975	61.0831	39.6754	63.8398	-2.21961	3.7524e-13
ENSMUSG00000003135	Cnot11	1.73832	1.68001	1.51111	7.0586	5.54689	5.96399	-1.91344	4.65599e-13
ENSMUSG00000022853	Ehhadh	9.02447	6.38352	4.76549	56.3406	30.0731	28.7111	-2.51267	4.78971e-13
ENSMUSG00000024747	Aldh1a7	10.528	8.03308	9.79995	78.0038	28.0957	62.087	-2.56808	8.30705e-13
ENSMUSG00000021210	Akr1c6	76.3443	53.3288	47.0988	540.192	228.985	257.3	-2.53774	9.54725e-13
ENSMUSG00000061906	Ugt2b38	0.52111	0.508711	0.602508	8.4386	3.03561	3.26129	-3.17429	1.02967e-12
ENSMUSG00000090610	Gm3571	1.98435	1.53001	1.63107	9.08703	7.1689	8.73918	-2.28028	1.14133e-12
ENSMUSG00000074207	Adh1	138.53	107.16	96.5117	664.251	361.48	446.667	-2.10525	1.22444e-12
ENSMUSG00000026656	Fcgr2b	3.03192	2.84252	3.42333	1.1756	1.26123	1.08041	1.40244	1.24205e-12
ENSMUSG00000103440	Gm37131	0	0	0	1.44758	0.608199	2.42594	-13.8668	1.40158e-12
ENSMUSG00000051355	Commd1	0.981395	0.866613	0.789193	4.10485	2.85056	3.92908	-2.04519	1.41535e-12
ENSMUSG00000038286	Bphl	11.7165	9.43048	8.846	50.7177	30.4779	37.3271	-1.98246	1.42185e-12
ENSMUSG00000032348	Gsta4	6.91541	4.82084	3.30415	31.2437	19.8006	30.3624	-2.43631	2.04203e-12
ENSMUSG00000035836	Ugt2b1	37.9335	39.5775	38.4039	167.761	114.936	113.547	-1.77332	2.42999e-12
ENSMUSG00000024799	Tm7sf2	4.5397	3.9166	3.87777	19.9525	12.3694	14.1088	-1.91243	2.49808e-12
ENSMUSG00000025347	Mettl7b	110.08	110.183	109.576	353.983	299.8	385.578	-1.65586	3.54509e-12
ENSMUSG00000037601	Nme1	4.22307	3.21209	2.37297	15.0967	12.2077	13.9721	-2.07327	3.59517e-12
ENSMUSG00000050777	Tmem37	5.20353	4.65477	2.80351	27.259	15.8949	21.7453	-2.35772	4.32765e-12
ENSMUSG00000052738	Suclg1	5.13476	3.57715	2.46202	33.2843	16.4204	16.0311	-2.55654	5.16667e-12
ENSMUSG00000031844	Hsd17b2	20.5675	18.7918	16.4012	64.1545	54.9677	75.7948	-1.80555	6.23344e-12
ENSMUSG00000067144	Slc22a7	2.95011	3.58147	4.50297	23.3795	12.0146	34.9243	-2.67187	6.66e-12
ENSMUSG00000031957	Ctrb1	0	0	0	0	0	88.3973	-18.1687	7.29838e-12
ENSMUSG00000002831	Plin4	8.98668	4.66633	1.63366	0.954466	0.415979	0.654554	2.91628	7.43888e-12
ENSMUSG00000100094	1810008I18Rik	5.78582	8.37969	11.3887	41.3947	31.071	46.9691	-2.22459	7.7701e-12
ENSMUSG00000098708	Gm27252	12.6253	12.3043	13.1925	4.61971	4.55766	3.13899	1.63005	8.07822e-12
ENSMUSG00000024781	Lipa	2.36438	2.05153	1.84449	11.5867	5.91175	9.58138	-2.11289	8.85779e-12
ENSMUSG00000035811	Ugt2b35	7.19009	7.56414	9.19213	30.9289	27.8845	22.4947	-1.76359	9.66805e-12
ENSMUSG00000098382	Gtpbp4-ps4	9.09389	5.59828	4.48145	0.335088	0.357958	0	4.79003	1.14378e-11
ENSMUSG00000078650	G6pc	78.4061	77.2375	79.4257	42.9328	32.8569	29.6831	1.15622	1.16535e-11
ENSMUSG00000064373	Selenop	201.097	143.618	105.496	1219.18	500.442	745.396	-2.45293	1.1893e-11
ENSMUSG00000046718	Bst2	43.3734	27.8868	23.7638	188.296	109.923	134.464	-2.18695	1.20861e-11
ENSMUSG00000023057	Fabp2	21.0153	14.4005	15.5463	87.5848	62.9905	52.8205	-1.99679	1.34298e-11
ENSMUSG00000051262	Nat8f3	0.0529438	0.0620866	0.0265381	0.631262	0.911028	0.679062	-3.97187	1.46368e-11
ENSMUSG00000026880	Stom	4.03346	3.02384	3.3467	17.2239	9.98105	15.0745	-2.02282	1.55336e-11
ENSMUSG00000025481	Urah	18.6239	14.7545	13.3076	77.2627	45.9119	57.418	-1.95168	1.58209e-11
ENSMUSG00000025196	Cpn1	24.9447	19.8831	18.067	86.4604	57.9607	85.0748	-1.86746	1.86477e-11
ENSMUSG00000062647	Rpl7a	4.08681	4.69546	7.48033	22.813	22.2562	34.5333	-2.29126	1.93749e-11
ENSMUSG00000087260	Lamtor5	5.95085	5.37357	4.39965	25.5335	16.5539	22.6886	-2.04249	2.05335e-11
ENSMUSG00000026385	Dbi	66.0983	44.5339	33.8123	239.665	163.639	225.195	-2.1214	2.10942e-11
ENSMUSG00000053158	Fes	5.45248	5.19774	5.78582	2.79552	2.08453	2.18359	1.21838	2.18734e-11
ENSMUSG00000030102	Itpr1	3.009	3.13671	3.1702	1.3023	1.5319	1.32775	1.16243	2.2206e-11
ENSMUSG00000023070	Rgn	313.063	294.104	252.34	966.169	796.019	822.333	-1.58832	2.35738e-11
ENSMUSG00000073405	H2-T-ps	0.104818	0.217836	0.219739	2.18413	1.76177	6.16825	-4.22089	2.61317e-11
ENSMUSG00000046080	Clec9a	2.38892	2.37165	1.73231	0.730289	0.661889	0.495235	1.78245	2.82547e-11
ENSMUSG00000002910	Arrdc2	49.3372	58.2706	66.8765	24.9067	15.0441	8.92648	1.83586	3.17948e-11
ENSMUSG00000081208	Gm11400	6.66709	8.50261	9.23273	2.30406	2.7647	1.35623	1.92526	3.18982e-11
ENSMUSG00000068762	Gstm6	16.2672	17.3118	18.4297	78.7563	57.8019	46.4625	-1.81518	3.45803e-11
ENSMUSG00000037390	Muc3	0	0	0	0.0267164	0	20.2005	-16.041	3.75809e-11
ENSMUSG00000027559	Car3	359.81	322.294	289.821	1958.45	1258.02	878.221	-2.07484	5.02026e-11
ENSMUSG00000025964	Adam23	0.542844	0.392653	0.359843	0.154677	0.0707706	0.069755	2.13355	5.78597e-11
ENSMUSG00000020321	Mdh1	42.4341	30.0495	23.3102	158.732	105.381	119.2	-2.00052	6.13593e-11
ENSMUSG00000021792	Prxl2a	3.76019	2.87774	2.10589	12.0995	10.5652	11.96	-1.98547	6.45368e-11
ENSMUSG00000021928	Ebpl	1.53135	0.931089	0.655938	7.06218	3.59648	6.24487	-2.43846	7.69835e-11
ENSMUSG00000052962	Mrpl35	1.20959	0.85385	0.759103	4.87783	3.23208	3.95339	-2.09556	8.57065e-11
ENSMUSG00000085241	Snhg3	12.2504	7.74222	7.75307	3.29874	2.71203	2.34069	1.73216	8.59878e-11
ENSMUSG00000069874	Irgm2	1.56238	1.78322	2.39172	10.7412	8.95437	5.6668	-2.14424	9.19396e-11
ENSMUSG00000026750	Psmb7	3.07323	2.14921	1.29549	17.9914	8.13857	11.3515	-2.52369	9.27317e-11
ENSMUSG00000007891	Ctsd	13.8571	10.3293	9.80665	78.0697	30.6382	55.1297	-2.26896	9.58316e-11
ENSMUSG00000037797	Adh4	10.7609	11.7972	14.5215	54.7041	33.7516	45.8517	-1.85684	9.69244e-11
ENSMUSG00000062624	Cyp2c67	104.882	77.6695	65.3159	295.01	273.107	266.792	-1.75205	1.00726e-10
ENSMUSG00000074340	Ovgp1	1.36507	1.12633	1.42686	0.28925	0.162599	0.37509	2.24436	1.02801e-10
ENSMUSG00000028463	Car9	0	0	0	0.030323	0	11.0471	-15.1723	1.03461e-10
ENSMUSG00000022512	Cldn1	4.12756	3.90165	2.75002	18.0047	11.2321	12.2211	-1.94339	1.04962e-10
ENSMUSG00000028691	Prdx1	28.6699	20.8482	15.5854	184.927	64.2145	112.368	-2.47323	1.08533e-10
ENSMUSG00000000308	Ckmt1	0	0	0	0	0	9.78734	-14.9937	1.13355e-10
ENSMUSG00000027761	Aadac	76.1015	60.342	58.025	323.219	196.709	190.971	-1.87011	1.24291e-10
ENSMUSG00000028757	Ddost	11.3576	8.79932	7.62164	47.7625	25.9329	36.8415	-1.99248	1.27622e-10
ENSMUSG00000029198	Grpel1	5.42027	4.05305	2.94485	21.4579	12.6893	20.1336	-2.12799	1.29101e-10
ENSMUSG00000070645	Ren1	8.97831	11.0063	15.5181	0.751521	3.37352	0.937406	2.81002	1.30383e-10
ENSMUSG00000027165	B230118H07Rik	0.375172	0.287447	0.220608	2.55747	1.11493	2.02376	-2.68913	1.32237e-10
ENSMUSG00000022755	Adgrg7	0	0	0	0	0	8.35364	-14.7652	1.37691e-10
ENSMUSG00000057400	Ces1c	123.029	92.8346	86.8593	646.946	279.881	401.432	-2.13347	1.40874e-10
ENSMUSG00000015806	Qdpr	48.6459	36.0818	28.8401	207.898	120.078	131.699	-2.01706	1.42437e-10
ENSMUSG00000032418	Me1	5.99849	6.47122	7.11602	26.0833	18.3529	18.3208	-1.67997	1.6268e-10
ENSMUSG00000019883	Echdc1	1.19956	1.28664	1.83632	8.46829	4.55868	5.89613	-2.1302	1.63375e-10
ENSMUSG00000023832	Acat2	10.8739	9.97998	6.4829	35.3237	29.6422	33.7232	-1.85205	1.87156e-10
ENSMUSG00000019082	Slc25a22	41.1139	36.9878	38.5463	17.004	20.6208	14.0275	1.17526	1.96992e-10
ENSMUSG00000031767	Nudt7	15.7416	22.2591	31.2856	81.1529	100.788	97.066	-2.00966	1.99651e-10
ENSMUSG00000004035	Gstm7	7.7555	5.62687	3.98693	33.61	18.9635	25.7365	-2.17266	2.03766e-10
ENSMUSG00000055322	Tns1	20.9732	14.5072	6.96335	4.27881	3.93054	3.2752	1.88586	2.06179e-10
ENSMUSG00000046598	Bdh1	16.0117	14.2903	12.2265	65.3154	37.8113	46.1975	-1.81195	2.3143e-10
ENSMUSG00000018042	Cyb5r3	24.4282	21.7683	21.5538	74.6902	55.4917	68.1087	-1.54932	2.3749e-10
ENSMUSG00000030674	Qprt	7.62981	5.79861	4.71152	40.1688	18.2094	24.109	-2.185	2.56328e-10
ENSMUSG00000074882	Cyp2c68	17.215	13.2129	13.6664	54.4064	38.4503	55.1944	-1.74743	2.569e-10
ENSMUSG00000090555	Gm8893	152.126	97.6309	58.8373	1112.6	325.696	649.402	-2.75813	2.59454e-10
ENSMUSG00000074469	Gm15348	0	0	0	0.294144	0.165819	0.772634	-12.0045	2.74077e-10
ENSMUSG00000021939	Ctsb	17.6246	13.0728	11.9209	73.6549	36.3666	70.3767	-2.08164	2.77752e-10
ENSMUSG00000045776	Lrtm1	0.0282881	0.0982069	0.179392	1.58155	1.0249	0.733653	-3.44882	2.9082e-10
ENSMUSG00000028001	Fga	240.069	177.221	132.426	1048.67	494.299	1059.53	-2.24313	3.27419e-10
ENSMUSG00000044906	4930503L19Rik	1.54985	1.20367	1.20136	0.328983	0.498857	0.259455	1.86289	3.31533e-10
ENSMUSG00000071178	Serpina1b	462.798	374.533	345.76	1675.95	989.407	1911.97	-1.95194	3.70287e-10
ENSMUSG00000112006	Gm48633	6.62613	6.63242	8.01182	30.5344	20.4787	23.4299	-1.80729	3.79397e-10
ENSMUSG00000035578	Iqcg	0.081677	0.105769	0.0718391	0.673169	0.507097	0.563894	-2.74992	3.8245e-10
ENSMUSG00000039457	Ppl	3.96952	4.7797	5.3124	0.712663	0.750945	1.87593	2.07404	3.87372e-10
ENSMUSG00000062480	Acat3	56.988	45.6386	38.0207	143.985	143.25	163.476	-1.68012	4.01893e-10
ENSMUSG00000054619	Mettl7a1	19.3858	17.4648	18.3029	83.727	45.2314	62.1122	-1.79258	4.14885e-10
ENSMUSG00000038656	Cyp3a16	0	0	0	0	0	7.75587	-14.658	4.44255e-10
ENSMUSG00000036880	Acaa2	77.2561	53.9066	45.1092	414.668	210.95	188	-2.20655	4.60385e-10
ENSMUSG00000035967	Ints6l	2.80695	2.41295	2.46165	0.712486	1.19074	0.747255	1.53514	4.76106e-10
ENSMUSG00000110714	Gm45910	7.05127	5.6548	6.27377	42.2133	17.4723	26.7372	-2.18694	4.85718e-10
ENSMUSG00000062683	Atp5g2	11.0414	8.28981	7.61349	31.4549	25.8124	32.3147	-1.73321	5.04525e-10
ENSMUSG00000071711	Mpst	9.19865	6.15824	4.20711	34.2584	21.3575	33.768	-2.19181	5.06283e-10
ENSMUSG00000000753	Serpinf1	57.0941	43.576	36.3146	232.633	125.78	162.477	-1.92696	5.74053e-10
ENSMUSG00000091957	Rps2-ps10	40.7669	35.7206	38.0988	381.208	83.5993	263.728	-2.66857	5.82558e-10
ENSMUSG00000022037	Clu	62.3993	43.3313	34.1871	273.208	127.231	458.747	-2.61839	5.85719e-10
ENSMUSG00000030342	Cd9	5.2407	3.47581	2.81702	16.1192	12.9588	17.3779	-2.01003	5.86281e-10
ENSMUSG00000023087	Noct	4.76994	3.21238	1.65326	1.08921	0.624371	0.391455	2.19453	6.08005e-10
ENSMUSG00000036123	Slc9a3	0	0	0	0	0	2.10202	-12.7745	6.21363e-10
ENSMUSG00000015932	Dstn	13.2726	11.1538	9.28633	60.7051	28.7614	47.2699	-2.02003	6.22975e-10
ENSMUSG00000020173	Cobl	0.564649	0.592249	0.718119	2.46031	1.80584	2.23453	-1.79369	6.49867e-10
ENSMUSG00000001175	Calm1	8.73976	7.11951	6.73009	32.6946	18.4621	31.3317	-1.86855	6.55806e-10
ENSMUSG00000025781	Atp5c1	35.199	23.0059	20.6511	113.404	77.7577	95.8521	-1.86383	6.61387e-10
ENSMUSG00000024164	C3	138.743	97.9336	70.1192	570.011	281.84	642.253	-2.28393	6.73362e-10
ENSMUSG00000072849	Serpina1e	73.2752	58.746	33.3694	264.922	177.149	288.057	-2.14227	6.74835e-10
ENSMUSG00000030352	Tspan9	0.585442	0.750419	0.684873	3.03385	2.00232	2.93213	-1.97939	6.75898e-10
ENSMUSG00000019494	Cops6	3.72691	2.14118	1.56682	19.2738	8.35282	13.6742	-2.47378	7.43611e-10
ENSMUSG00000022814	Umps	2.13718	1.5223	1.84327	10.3596	5.21423	6.95512	-2.03356	7.76125e-10
ENSMUSG00000097415	AU020206	4.70927	4.04121	4.23324	2.11327	1.62061	1.22787	1.38778	8.20899e-10
ENSMUSG00000032842	Abcc10	6.78773	6.42415	6.53623	1.76489	2.65146	3.0258	1.40793	8.22842e-10
ENSMUSG00000021996	Esd	7.18608	6.42948	4.01804	54.1887	16.9637	28.1976	-2.49419	8.38918e-10
ENSMUSG00000000805	Car4	0	0	0	0	0	5.09785	-14.0526	8.4995e-10
ENSMUSG00000035245	Eogt	4.31157	4.11217	4.29023	2.16022	2.01006	1.94918	1.05494	8.7393e-10
ENSMUSG00000039952	Dag1	1.00141	0.628377	0.79981	4.12875	2.32687	3.59204	-2.04807	8.7633e-10
ENSMUSG00000061947	Serpina10	11.2175	8.23757	7.22475	44.5216	22.719	51.0125	-2.14806	9.02106e-10
ENSMUSG00000049580	Tsku	17.4421	10.6755	5.46029	3.30666	2.58043	2.89573	1.93475	9.35364e-10
ENSMUSG00000029864	Gstk1	16.1414	11.8099	10.3887	49.3387	35.3944	52.1602	-1.83613	9.477e-10
ENSMUSG00000028238	Atp6v0d2	0.104931	0.0677219	0.140413	1.22323	0.844417	0.82783	-3.20926	1.02353e-09
ENSMUSG00000022868	Ahsg	598.483	438.588	326.538	2879.7	1280.82	1856.4	-2.1416	1.06272e-09
ENSMUSG00000068452	Duox2	0	0	0	0	0	1.3182	-12.1013	1.09197e-09
ENSMUSG00000090862	Rps13	8.17577	4.96777	6.33051	30.1458	18.4315	22.7271	-1.87244	1.18923e-09
ENSMUSG00000005779	Psmb4	13.7074	8.35527	7.36809	60.1156	29.3141	40.996	-2.14783	1.19717e-09
ENSMUSG00000081684	Rps2-ps13	31.883	26.7882	26.6879	211.155	63.4839	170.089	-2.38131	1.25289e-09
ENSMUSG00000039656	Rxrb	38.5435	27.0108	23.339	5.28175	5.97078	12.7583	1.88839	1.25992e-09
ENSMUSG00000072664	Ugt3a1	4.61228	3.93441	3.33555	16.084	12.1349	11.1249	-1.72733	1.34173e-09
ENSMUSG00000053964	Lgals4	49.7864	44.1781	40.2237	11.0416	18.5907	19.7066	1.44346	1.54456e-09
ENSMUSG00000022591	Gm9747	0	3.16565	0	0	0	0	13.3653	1.55313e-09
ENSMUSG00000062070	Pgk1	7.14389	4.95103	3.47916	42.9054	15.3764	25.047	-2.41967	1.56565e-09
ENSMUSG00000068749	Psma5	7.21273	5.02719	4.41674	33.6335	16.2874	21.8868	-2.10804	1.67143e-09
ENSMUSG00000021364	Elovl2	20.824	25.9653	22.8434	80.0537	57.2248	67.0919	-1.55335	1.68818e-09
ENSMUSG00000039682	Lap3	20.1371	16.2065	15.3841	70.4189	43.8694	51.5275	-1.68057	1.75107e-09
ENSMUSG00000025357	Dgka	3.36093	2.74733	3.10108	0.948134	1.30917	1.30914	1.36861	1.77592e-09
ENSMUSG00000024661	Fth1	86.0021	65.648	53.7543	303.699	175.188	262.872	-1.85248	1.78896e-09
ENSMUSG00000033735	Spr	3.05796	2.19339	1.37456	17.244	6.89235	10.8101	-2.39895	1.80472e-09
ENSMUSG00000105204	Gm43738	0	0	0	0	2.65193	0	-13.1098	1.8679e-09
ENSMUSG00000026417	Pigr	23.2469	17.2759	13.7163	143.921	43.8167	96.8991	-2.39172	1.89111e-09
ENSMUSG00000029193	Cckar	0	0	0	0	0	1.8648	-12.6018	1.93131e-09
ENSMUSG00000028073	Pear1	2.30613	1.73466	1.94137	0.879892	0.878438	0.634178	1.32214	1.969e-09
ENSMUSG00000111916	4921501I09Rik	0	0	0	19.1886	0	0	-15.9649	1.97323e-09
ENSMUSG00000068101	Cenpm	0.364022	0.44413	0.319899	3.08141	1.42573	7.85302	-3.45379	2.10355e-09
ENSMUSG00000022949	Clic6	0	0	0	0	0	1.67418	-12.4462	2.11243e-09
ENSMUSG00000027792	Bche	2.38419	1.94647	1.27152	11.2493	5.81691	6.88715	-2.09617	2.24178e-09
ENSMUSG00000026489	Coq8a	16.3873	11.4054	9.90377	65.0874	37.2587	39.7012	-1.91387	2.25367e-09
ENSMUSG00000028251	Tstd3	2.8548	2.48979	2.0667	15.0568	6.45037	13.4733	-2.23875	2.25857e-09
ENSMUSG00000005125	Ndrg1	0.406429	0.438146	0.283074	1.59436	1.31114	2.25217	-2.1934	2.29227e-09
ENSMUSG00000021550	2210016F16Rik	2.9093	1.84532	1.9357	9.09306	6.52033	9.09872	-1.88507	2.40238e-09
ENSMUSG00000037710	Cisd1	14.924	12.4138	11.1402	76.8961	33.9775	45.7399	-2.0251	2.43335e-09
ENSMUSG00000025289	Prdx4	11.8488	8.17363	6.34087	42.6851	26.6615	31.6645	-1.93791	2.45149e-09
ENSMUSG00000068240	Gm11808	54.3353	42.93	27.847	178.898	129.426	158.965	-1.90109	2.45763e-09
ENSMUSG00000078937	Cpt1b	1.55029	1.30101	1.37543	0.187704	0.439026	0.36189	2.09605	2.71612e-09
ENSMUSG00000007892	Rplp1	157.542	111.398	80.1119	502.655	362.972	411.168	-1.87101	2.81249e-09
ENSMUSG00000041654	Slc39a11	1.10893	0.68134	0.63278	5.14038	2.51808	4.18037	-2.28863	2.84975e-09
ENSMUSG00000027175	Tcp11l1	0.0617861	0.0611303	0.0411504	0.506285	0.300884	0.47137	-2.96214	2.8917e-09
ENSMUSG00000026072	Il1r1	85.2153	60.0092	36.4465	21.9672	22.8673	19.4389	1.49903	2.95168e-09
ENSMUSG00000022026	Olfm4	0	0	0	0	0	1.86	-12.5981	3.10098e-09
ENSMUSG00000078812	Eif5a	21.6502	16.9129	14.0213	83.942	45.8746	59.4702	-1.84787	3.10909e-09
ENSMUSG00000020432	Tcn2	9.18374	7.87563	8.00434	34.678	19.4384	33.4338	-1.80451	3.17378e-09
ENSMUSG00000073633	Fbxo36	1.0953	1.32781	1.37778	5.03191	3.97862	6.6369	-2.04152	3.25033e-09
ENSMUSG00000079012	Serpina3m	36.1649	27.8942	24.3623	232.108	76.287	118.929	-2.27286	3.31755e-09
ENSMUSG00000028081	Rps3a1	55.2383	35.1799	22.2999	247.96	130.015	151.352	-2.23144	3.31935e-09
ENSMUSG00000071204	Gm10319	4.33968	3.52049	3.8147	15.5266	14.0236	10.1696	-1.76645	3.37376e-09
ENSMUSG00000028415	Spink4	0	0	0	0	0	11.0433	-15.1678	3.3879e-09
ENSMUSG00000043461	Sptssb	0	0	0	0	0	2.79595	-13.1861	3.60894e-09
ENSMUSG00000019791	Hint3	0.719396	0.489578	0.381201	2.65583	1.9527	2.04227	-2.06434	3.99902e-09
ENSMUSG00000021999	Cpb2	48.5155	35.3877	25.4263	172.66	97.3066	166.35	-1.99669	4.34881e-09
ENSMUSG00000015759	Cnih1	3.76355	2.16492	1.98405	28.2293	8.56697	11.9242	-2.62232	4.62809e-09
ENSMUSG00000029656	C8b	30.0332	18.1895	13.2925	80.9556	70.715	95.0365	-2.00378	4.6545e-09
ENSMUSG00000082908	Gm13736	18.0831	12.0007	9.9763	67.0631	44.0734	53.9461	-2.04295	4.9538e-09
ENSMUSG00000102222	Pcdhga10	0	0	0	0	0	1.04227	-11.7625	5.1028e-09
ENSMUSG00000031447	Lamp1	28.137	21.8695	13.0212	136.571	59.4502	92.7109	-2.19568	5.14981e-09
ENSMUSG00000032554	Trf	656.936	416.333	264.053	3304.38	1194.85	2630.3	-2.41446	5.42761e-09
ENSMUSG00000018567	Gabarap	24.3861	17.9226	13.1253	77.8452	52.0963	68.9001	-1.84278	5.48008e-09
ENSMUSG00000059654	Reg1	0	0	0	0	0	6.59029	-14.4231	5.64683e-09
ENSMUSG00000049858	Suox	3.38282	2.37828	1.43169	20.3994	9.60487	8.63032	-2.42527	5.8897e-09
ENSMUSG00000060703	Cd302	32.4815	22.9515	16.8643	141.261	60.838	121.464	-2.16203	6.05008e-09
ENSMUSG00000112774	Gm36041	1.44701	1.17303	1.62275	6.43854	5.76518	3.98851	-1.93222	6.05855e-09
ENSMUSG00000000303	Cdh1	0.327295	0.238673	0.182494	1.21994	1.0668	4.63702	-3.20956	6.10845e-09
ENSMUSG00000000563	Atp5pb	13.4598	8.08368	5.26076	57.4825	29.2313	38.8056	-2.22738	6.11037e-09
ENSMUSG00000041762	Gpr155	1.10824	0.968332	0.803952	3.25584	2.67672	3.4986	-1.7111	6.11812e-09
ENSMUSG00000006057	Atp5g1	11.6671	7.69805	6.58505	30.8803	25.0705	33.5844	-1.78671	6.19651e-09
ENSMUSG00000039202	Abhd2	0.492788	0.374375	0.444669	3.43191	1.10651	2.04587	-2.32744	6.23895e-09
ENSMUSG00000000399	Ndufa9	12.873	10.8813	8.4259	51.8105	26.8221	38.9745	-1.86973	6.31854e-09
ENSMUSG00000032383	Ppib	29.1001	18.0089	14.8137	101.922	57.1856	85.7803	-1.98358	6.32274e-09
ENSMUSG00000031320	Rps4x	21.978	15.9938	12.1335	94.1904	45.0627	63.6551	-2.01779	6.52728e-09
ENSMUSG00000035473	Galm	9.73094	8.54238	8.68552	41.7596	23.1258	25.1932	-1.74043	6.72078e-09
ENSMUSG00000045973	Slc25a51	23.8259	19.4241	16.0073	5.6196	10.0961	5.61888	1.4738	6.82228e-09
ENSMUSG00000048337	Npy4r	0	0	0	0	0	1.00158	-11.705	7.4117e-09
ENSMUSG00000097654	Gm26714	3.84868	1.97105	3.17562	0.509903	0.796557	0.879696	2.04078	7.53754e-09
ENSMUSG00000038776	Ephx1	32.083	23.9262	21.0148	139.027	78.3042	70.5626	-1.90216	8.12525e-09
ENSMUSG00000022623	Shank3	0.541681	0.622707	0.598312	0.138631	0.214396	0.202608	1.66558	8.23663e-09
ENSMUSG00000079197	Psme2	8.83945	9.72892	9.16007	28.8779	21.9656	29.1609	-1.52871	8.26862e-09
ENSMUSG00000066513	Klk1b4	0.156055	0.345832	0.205819	3.69057	1.59762	2.76359	-3.50809	8.42123e-09
ENSMUSG00000042625	Safb2	17.1671	19.9317	21.7327	7.13414	10.7075	8.26057	1.17242	8.49233e-09
ENSMUSG00000048583	Igf2	0	0	0	0	0	0.566517	-10.8829	9.16951e-09
ENSMUSG00000062963	Ufc1	6.60644	5.43817	5.05809	25.0839	14.3979	17.7246	-1.74195	9.2582e-09
ENSMUSG00000082087	Gm12138	0.520753	0.305514	0.092679	2.83232	3.26808	3.30659	-3.35568	9.98745e-09
ENSMUSG00000032434	Cmtm6	5.69016	5.33781	5.04959	16.6416	13.0931	13.894	-1.44023	1.01742e-08
ENSMUSG00000040147	Maob	14.789	12.753	10.7243	48.6187	30.679	39.2395	-1.63119	1.02371e-08
ENSMUSG00000008683	Rps15a	3.51075	2.29522	2.28017	10.8784	7.14178	9.24088	-1.75332	1.03581e-08
ENSMUSG00000029363	Rfc5	0.593896	0.622525	0.731865	2.88682	1.82956	2.39727	-1.86838	1.03641e-08
ENSMUSG00000037966	Ninj1	15.9741	12.2398	11.6168	52.5867	31.3825	49.3274	-1.74269	1.04466e-08
ENSMUSG00000058258	Idi1	1.47492	1.0101	1.32554	5.31374	5.30077	3.40344	-1.8792	1.05451e-08
ENSMUSG00000026535	Ifi202b	0	0	0	1.89587	0	0	-12.6256	1.1326e-08
ENSMUSG00000026961	Lrrc26	0	0	0	0	0	2.46827	-13.0062	1.14715e-08
ENSMUSG00000024248	Cox7a2l	6.74924	5.06647	3.87802	31.2294	14.46	19.9171	-2.06365	1.19089e-08
ENSMUSG00000021273	Fdft1	4.47803	4.1543	4.60796	18.3807	11.3058	11.5473	-1.63889	1.2179e-08
ENSMUSG00000032207	Lipc	20.0965	17.3332	17.6876	71.1859	45.2776	47.4504	-1.57236	1.22865e-08
ENSMUSG00000037254	Itih2	66.5659	51.2772	40.8593	267.6	140.018	165.169	-1.85167	1.24353e-08
ENSMUSG00000053279	Aldh1a1	39.5547	28.7909	19.9907	243.94	72.1743	138.611	-2.36392	1.28326e-08
ENSMUSG00000044734	Serpinb1a	0.0827913	0.101741	0.084427	0.566646	0.459586	5.28688	-4.55289	1.33872e-08
ENSMUSG00000032051	Fdx1	9.10499	7.68495	7.70411	28.3106	20.6462	20.3296	-1.50014	1.47723e-08
ENSMUSG00000036275	9530068E07Rik	6.69453	4.71315	4.47184	28.3546	13.3721	18.4075	-1.92102	1.49796e-08
ENSMUSG00000110384	Gm45301	11.8305	5.40298	1.20665	1.08223	0.436038	0.295369	3.34589	1.50883e-08
ENSMUSG00000084349	Rpl3-ps1	3.16927	2.64693	2.41091	32.3401	11.6512	7.79014	-2.65398	1.53326e-08
ENSMUSG00000028692	Akr1a1	29.3524	19.8666	15.0853	103.684	61.2249	72.6385	-1.88523	1.53996e-08
ENSMUSG00000030168	Adipor2	12.6132	12.7961	11.8498	51.6776	27.2576	39.1651	-1.66435	1.56728e-08
ENSMUSG00000004100	Ppan	11.7358	8.90625	8.84329	3.25674	4.55635	4.71408	1.23494	1.57105e-08
ENSMUSG00000022751	Nit2	23.9417	20.9099	20.7677	76.1896	48.6936	63.2316	-1.51942	1.70735e-08
ENSMUSG00000003814	Calr	64.8413	50.1109	40.5086	217.07	120.523	219.448	-1.84123	1.82328e-08
ENSMUSG00000031173	Otc	40.2093	37.7457	26.9043	124.784	84.9821	112.445	-1.61955	1.93734e-08
ENSMUSG00000078853	Igtp	10.5482	10.3552	7.71736	38.9049	26.6536	24.8066	-1.6587	2.01569e-08
ENSMUSG00000071369	Map3k5	10.5751	7.75511	6.65932	3.16028	4.25639	2.478	1.3366	2.04944e-08
ENSMUSG00000022236	Ropn1l	2.63887	2.99722	2.45214	16.1609	10.4781	7.51827	-2.0783	2.07102e-08
ENSMUSG00000079620	Muc4	0	0	0	0	0	0.183687	-9.25807	2.08122e-08
ENSMUSG00000039865	Slc44a3	0.300221	0.353331	0.407744	1.41717	1.17975	2.00055	-2.11501	2.09395e-08
ENSMUSG00000039145	Camk1d	1.62132	1.77344	1.74237	8.08979	4.05515	5.3568	-1.76847	2.11642e-08
ENSMUSG00000037278	Tmem97	9.68028	5.96652	8.27221	40.8749	20.1417	28.6809	-1.90691	2.191e-08
ENSMUSG00000031604	Msmo1	2.87582	3.05984	3.75402	11.5297	9.49162	7.67922	-1.56656	2.24366e-08
ENSMUSG00000042099	Kank3	3.49117	2.05708	1.9864	0.662702	1.01093	0.555713	1.75692	2.25182e-08
ENSMUSG00000026100	Mstn	0	0	0	0	0	0.775461	-11.3359	2.25747e-08
ENSMUSG00000055866	Per2	8.07091	11.8768	16.7532	3.44	5.7	3.27832	1.56334	2.26035e-08
ENSMUSG00000093930	Hmgcs1	15.1782	16.8216	13.7013	38.6088	39.8074	42.5576	-1.40439	2.30633e-08
ENSMUSG00000035561	Aldh1b1	4.0697	3.47531	2.82943	20.7294	7.393	21.6987	-2.26372	2.46863e-08
ENSMUSG00000028070	Naxe	13.1074	11.5029	11.3715	40.3786	28.3928	34.9499	-1.52738	2.47435e-08
ENSMUSG00000027078	Ube2l6	8.42872	6.89997	7.32688	25.6797	17.7622	32.5731	-1.74642	2.5176e-08
ENSMUSG00000091498	Mpc1-ps	26.0856	15.0618	7.01467	137.154	59.6013	87.5976	-2.56171	2.53325e-08
ENSMUSG00000021477	Ctsl	20.2946	13.6032	8.70394	92.1864	37.5155	64.6412	-2.18962	2.53465e-08
ENSMUSG00000020297	Nsg2	0	0	0	0	0	0.462956	-10.5917	2.59783e-08
ENSMUSG00000020893	Per1	7.56815	8.47446	10.4372	4.96219	3.47227	2.43854	1.28414	2.68131e-08
ENSMUSG00000032310	Cyp1a2	113.719	97.3265	97.7028	398.818	250.481	254.185	-1.54906	2.68853e-08
ENSMUSG00000095687	Rnaset2a	2.71487	2.70694	2.45943	11.0952	7.58135	6.47099	-1.67392	2.76559e-08
ENSMUSG00000054469	Lclat1	1.20623	1.26858	1.42424	4.32893	3.64877	3.39653	-1.54457	2.7884e-08
ENSMUSG00000021900	Btd	9.088	7.59306	5.9126	23.1928	20.3338	24.064	-1.5809	2.79251e-08
ENSMUSG00000095597	Rps7-ps3	64.3297	40.8753	30.4954	207.838	132.784	163.008	-1.89194	2.82702e-08
ENSMUSG00000029017	Pmpcb	5.38525	3.34913	2.60881	15.1462	11.9981	13.0977	-1.82688	2.82819e-08
ENSMUSG00000090700	Cyp4f40	0	0	0	0	0	0.742019	-11.2723	2.83355e-08
ENSMUSG00000031948	Kars	1.81254	1.50328	1.45929	8.63036	3.8832	5.56757	-1.92088	2.84738e-08
ENSMUSG00000027673	Ndufb5	4.0626	3.40495	2.64602	11.9627	8.48626	10.975	-1.63557	2.86832e-08
ENSMUSG00000004552	Ctse	3.24727	2.76798	2.94893	12.7277	8.0985	7.67912	-1.66899	2.92329e-08
ENSMUSG00000054630	Ugt2b5	80.5149	69.3906	64.8974	261.496	178.808	171.718	-1.51057	3.10895e-08
ENSMUSG00000029614	Rpl6	20.9486	15.6155	11.6794	80.9281	39.2477	61.1283	-1.91	3.10941e-08
ENSMUSG00000041881	Ndufa7	10.4568	7.69475	6.97211	30.7234	24.2494	22.0043	-1.61539	3.15066e-08
ENSMUSG00000055172	C1ra	20.8978	18.9482	18.592	60.4335	43.8915	49.0628	-1.3922	3.17117e-08
ENSMUSG00000018102	H2bc4	27.8963	22.0644	12.998	72.9383	68.7652	85.8705	-1.85386	3.39129e-08
ENSMUSG00000022587	Ly6e	9.74296	6.78744	6.05339	46.9522	15.8235	39.968	-2.18569	3.4159e-08
ENSMUSG00000021749	Oit1	0	0	0	0	0	1.07762	-11.8106	3.43325e-08
ENSMUSG00000106069	Gm6135	0.537301	0.416236	1.10228	10.8006	3.91557	6.8266	-3.38942	3.50025e-08
ENSMUSG00000019782	Rwdd1	1.53244	1.43955	1.52058	8.89628	4.36291	5.20334	-2.03899	3.54431e-08
ENSMUSG00000053559	Smagp	2.26252	1.36094	0.981356	9.72152	4.88029	8.23754	-2.31031	3.56877e-08
ENSMUSG00000032263	Bckdhb	9.59671	5.95277	5.91439	44.5778	18.6297	25.7643	-2.05144	3.59035e-08
ENSMUSG00000074227	Spint2	6.07686	5.10562	4.74042	16.6731	12.52	20.789	-1.65031	3.59382e-08
ENSMUSG00000064345	mt-Nd2	22890.8	25448.2	20554	7592.59	12500.7	10539.2	1.16929	3.67069e-08
ENSMUSG00000028138	Adh5	16.3698	12.5739	12.0349	56.2123	31.9815	39.5777	-1.64062	3.84513e-08
ENSMUSG00000058006	Mdn1	1.31918	1.26265	1.46123	0.610751	0.725102	0.403272	1.21709	3.86886e-08
ENSMUSG00000064272	Gpbar1	0	0	0	0	0	1.48244	-12.2707	3.86925e-08
ENSMUSG00000024292	Cyp4f14	7.71195	12.5854	15.2282	59.452	31.8021	43.2092	-1.92028	3.99204e-08
ENSMUSG00000019158	Tmem160	2.92767	2.74058	1.65934	10.2028	8.66791	10.3364	-1.99491	4.08711e-08
ENSMUSG00000028194	Ddah1	3.0711	2.61576	2.6254	10.4009	8.81829	6.27947	-1.61711	4.20648e-08
ENSMUSG00000019122	Ccl9	2.94225	2.14149	1.87225	16.6304	6.3392	7.97878	-2.15353	4.27975e-08
ENSMUSG00000053768	Chchd3	8.59912	6.19802	4.63867	26.9867	17.2277	22.6353	-1.7822	4.3343e-08
ENSMUSG00000049804	Armcx4	0.282326	0.223536	0.288742	0.057452	0.062428	0.063363	2.11648	4.3585e-08
ENSMUSG00000030470	Csrp3	4.57441	3.23283	2.06925	13.5818	9.87327	15.2619	-1.9709	4.40495e-08
ENSMUSG00000019179	Mdh2	10.7323	8.07043	5.61934	36.8617	21.2811	29.0351	-1.83578	4.41843e-08
ENSMUSG00000052520	Cyp2j5	50.1371	36.9868	32.7065	183.788	97.5528	120.51	-1.74567	4.44319e-08
ENSMUSG00000002944	Cd36	0.310596	0.302949	0.301206	2.57126	0.645509	4.83955	-3.13867	4.46432e-08
ENSMUSG00000039063	Echdc3	8.25349	8.11954	8.43798	27.9683	19.8912	19.7706	-1.44668	4.57289e-08
ENSMUSG00000050043	Tmx2	2.647	2.2029	1.65507	12.188	5.47267	8.64069	-2.01552	4.60937e-08
ENSMUSG00000046804	Phgr1	0	0	0	0	0	2.72399	-13.1485	4.63242e-08
ENSMUSG00000028709	Mob3c	6.55554	7.02148	9.0951	3.87485	3.45031	3.68247	1.04242	4.66834e-08
ENSMUSG00000043705	Capn13	0	0	0	0	0	0.497765	-10.6963	4.6925e-08
ENSMUSG00000031877	Ces2g	2.78937	2.26738	2.346	11.1684	5.44117	9.77813	-1.83373	4.84423e-08
ENSMUSG00000025269	Apex2	4.09408	3.09949	2.66256	1.48119	1.68346	1.15351	1.1906	4.91774e-08
ENSMUSG00000027397	Slc20a1	7.48963	12.3219	16.619	3.89591	5.56708	2.89639	1.55954	4.93877e-08
ENSMUSG00000035299	Mid1	3.01812	1.90596	0.457869	0.320325	0.353696	0.320323	2.43631	5.0441e-08
ENSMUSG00000012405	Rpl15	16.8832	14.5783	9.90973	53.6785	34.472	46.9251	-1.70707	5.10995e-08
ENSMUSG00000083773	Gm13394	85.4724	68.6869	55.4728	329.627	153.943	264.049	-1.83444	5.18161e-08
ENSMUSG00000027225	Duoxa2	0	0	0	0	0	0.861463	-11.4876	5.21948e-08
ENSMUSG00000040413	Timd2	7.05839	5.5404	5.52848	28.6305	13.9234	18.8569	-1.76033	5.23845e-08
ENSMUSG00000045092	S1pr1	2.90752	2.8906	2.35677	9.37451	6.91694	7.41949	-1.53982	5.24415e-08
ENSMUSG00000025465	Echs1	4.09872	3.52596	3.10691	18.8945	8.24771	11.3936	-1.84434	5.25846e-08
ENSMUSG00000036438	Calm2	9.36392	8.21941	6.7944	36.5513	18.4031	29.1639	-1.78686	5.29759e-08
ENSMUSG00000020776	Fbf1	1.51704	2.65008	3.8871	0.736701	1.08526	0.699497	1.67549	5.33873e-08
ENSMUSG00000019579	Mydgf	5.97673	4.91528	4.33686	19.1035	11.9877	16.1906	-1.63447	5.3707e-08
ENSMUSG00000037072	Selenof	9.32704	6.36627	4.16446	28.9502	18.8892	25.7728	-1.89024	5.37548e-08
ENSMUSG00000036309	Skp1a	14.5061	10.7122	8.2143	53.3842	28.3743	37.0088	-1.82881	5.49312e-08
ENSMUSG00000072680	Tmem254c	3.3455	2.45691	2.54612	13.2405	6.49997	17.7812	-2.16813	5.73633e-08
ENSMUSG00000028240	Cyp7a1	0.830364	0.923148	1.36796	2.72728	5.11434	5.69203	-2.11625	5.75556e-08
ENSMUSG00000025381	Cnpy2	9.06663	6.98137	5.84457	32.1637	16.9769	27.5918	-1.80939	5.78368e-08
ENSMUSG00000075590	Nrbp2	67.383	56.8034	50.6087	20.886	33.7123	22.9953	1.17165	5.99509e-08
ENSMUSG00000022956	Atp5o	25.9845	18.8569	12.7924	74.7572	53.5427	68.8073	-1.77399	6.03536e-08
ENSMUSG00000026260	Ndufa10	13.7451	10.7444	10.2652	41.9765	25.7673	36.3068	-1.58201	6.07404e-08
ENSMUSG00000056941	Commd7	1.37998	1.2013	1.11613	4.24256	3.11737	3.44447	-1.54703	6.08443e-08
ENSMUSG00000031725	Ces1f	35.4663	35.4794	44.4601	139.461	87.8532	101.226	-1.50935	6.32679e-08
ENSMUSG00000019806	Aig1	0.182013	0.0857811	0.0597041	1.03217	0.360934	0.978211	-2.85613	6.42401e-08
ENSMUSG00000117694	Snhg4	0.299176	0.874018	0.0210089	0	0	0	11.9588	6.43245e-08
ENSMUSG00000001891	Ugp2	32.0598	24.4169	22.6205	107.401	71.7225	63.61	-1.61768	6.50143e-08
ENSMUSG00000074445	Sprr2a3	0	0	0	0	0	0.484836	-10.6583	6.65222e-08
ENSMUSG00000027074	Slc43a3	4.72105	5.19813	5.64822	2.22515	2.67122	1.30311	1.32831	6.69226e-08
ENSMUSG00000056025	Clca3a1	11.794	7.15787	3.68492	2.04468	2.36543	0.656105	2.15969	7.23428e-08
ENSMUSG00000006378	Gcat	6.86141	5.45805	6.15378	28.6558	15.8456	15.9982	-1.71149	7.24882e-08
ENSMUSG00000040963	Asgr2	43.3663	35.9946	33.7162	134.378	92.2135	90.946	-1.48962	7.26822e-08
ENSMUSG00000038217	Tlcd2	5.05599	3.38842	1.62033	17.01	11.1533	21.2976	-2.29698	7.363e-08
ENSMUSG00000019173	Rab5c	11.7497	8.99825	8.1559	37.3565	21.6431	33.6635	-1.68073	7.3986e-08
ENSMUSG00000066366	Serpina1a	784.548	513.294	426.44	2731	1341.56	2285.25	-1.88253	7.41384e-08
ENSMUSG00000004032	Gstm5	1.76183	1.32652	1.60017	6.59803	4.99132	5.20083	-1.84041	7.49137e-08
ENSMUSG00000000278	Scpep1	7.30647	6.33136	6.03778	21.4601	14.6229	21.2467	-1.54287	7.63298e-08
ENSMUSG00000025035	Arl3	0.781339	0.942806	0.825707	3.33316	2.44263	3.63263	-1.88354	7.76774e-08
ENSMUSG00000016256	Ctsz	52.0272	46.0353	36.7409	131.467	107.757	125.972	-1.43781	7.78624e-08
ENSMUSG00000018821	Avpi1	5.45006	3.93739	4.00409	14.9827	11.6145	17.5324	-1.72043	7.7998e-08
ENSMUSG00000009291	Pttg1ip	8.03743	6.455	5.21645	34.9699	15.5461	21.4718	-1.86891	7.89831e-08
ENSMUSG00000022149	C9	84.0033	59.8039	46.0885	274.368	143.97	300.663	-1.92079	8.12136e-08
ENSMUSG00000024997	Prdx3	11.5191	6.71711	6.38514	42.4789	21.3409	29.9553	-1.92929	8.20593e-08
ENSMUSG00000074491	Clec4g	4.61189	5.57954	5.42648	2.21685	2.205	0.939622	1.5425	8.25147e-08
ENSMUSG00000016319	Slc25a5	39.9458	30.7954	23.877	153.58	75.0013	103.817	-1.81273	8.37632e-08
ENSMUSG00000030588	Yif1b	4.0026	3.10688	2.16939	12.7807	9.59383	10.3861	-1.81994	8.44246e-08
ENSMUSG00000071014	Ndufb6	16.1955	12.8251	10.4969	48.6448	33.4622	41.3844	-1.64385	8.51518e-08
ENSMUSG00000071866	Ppia	40.6317	26.582	22.6247	101.869	81.6777	93.6928	-1.62573	8.61603e-08
ENSMUSG00000108822	Gm44787	0.495588	1.3248	1.7	5.34544	5.75927	13.7784	-2.82136	9.25308e-08
ENSMUSG00000062981	Mrpl42	3.21023	3.0957	2.66673	8.92795	6.99829	9.16342	-1.48348	9.29021e-08
ENSMUSG00000028412	Slc44a1	1.79492	1.4423	1.26098	10.3452	3.93861	4.61068	-2.07055	9.39819e-08
ENSMUSG00000020056	Washc3	0.738004	0.538918	0.450634	3.24571	1.5065	2.59241	-2.08796	9.66894e-08
ENSMUSG00000055943	Emc7	2.21004	1.81279	1.25429	8.16615	4.5274	5.91041	-1.81779	9.87193e-08
ENSMUSG00000065979	Cpped1	2.21352	1.69573	1.41115	9.1967	4.50204	5.57521	-1.85705	1.02622e-07
ENSMUSG00000025428	Atp5a1	33.4687	25.915	22.1297	136.255	61.6381	86.8941	-1.80477	1.05813e-07
ENSMUSG00000015016	Acsf3	1.42216	1.36754	1.09701	6.52213	3.36238	3.98647	-1.83545	1.05957e-07
ENSMUSG00000056492	Adgrf5	1.04937	1.28786	1.53248	0.594382	0.602927	0.385509	1.28973	1.06025e-07
ENSMUSG00000039997	Ifi203	2.04221	1.62024	2.24291	0.702766	1.00943	0.804067	1.23074	1.06273e-07
ENSMUSG00000033860	Fgg	382.91	264.398	158.57	1390.71	646.882	1494.78	-2.132	1.07085e-07
ENSMUSG00000024683	Mrpl16	1.96311	1.68764	1.66583	5.62772	4.3517	5.67338	-1.55785	1.07286e-07
ENSMUSG00000005268	Prlr	2.31004	1.99883	2.01415	7.34791	4.37979	7.83302	-1.62927	1.07369e-07
ENSMUSG00000039323	Igfbp2	41.5099	38.9648	42.3803	135.68	96.25	91.9052	-1.3983	1.07454e-07
ENSMUSG00000052906	Ubxn8	1.31212	1.36917	1.00069	5.11093	3.04359	5.44762	-1.88528	1.10859e-07
ENSMUSG00000028756	Pink1	10.4824	9.19267	9.28615	43.4857	20.8593	29.0741	-1.6896	1.11876e-07
ENSMUSG00000061815	Rufy4	1.14546	0.999261	0.84307	0.223139	0.293731	0.140201	2.18496	1.1359e-07
ENSMUSG00000022219	Cideb	52.8532	36.4096	34.6233	146.242	106.097	108.765	-1.5434	1.13724e-07
ENSMUSG00000043716	Rpl7	29.983	20.2065	13.6332	101.56	57.6581	75.7996	-1.88063	1.14719e-07
ENSMUSG00000022129	Dct	0.115452	0.0979769	0.0615903	0.324261	0.715538	1.01673	-2.90261	1.1501e-07
ENSMUSG00000031938	4931406C07Rik	3.42949	3.6675	3.40266	12.5309	7.36796	9.91113	-1.50546	1.15514e-07
ENSMUSG00000033427	Upb1	20.317	18.0208	15.8193	56.9239	42.8474	42.2108	-1.39049	1.15628e-07
ENSMUSG00000023073	Slc10a2	0.606289	0.950143	0.970851	5.15165	1.98864	4.27084	-2.17478	1.17643e-07
ENSMUSG00000083327	Vcp-rs	3.2915	2.88111	1.86285	23.0079	9.18509	7.45089	-2.30264	1.2053e-07
ENSMUSG00000032399	Rpl4	66.5167	42.3386	30.078	230.435	132.654	151.258	-1.88835	1.20711e-07
ENSMUSG00000025204	Ndufb8	7.51792	4.81715	4.9409	21.9655	14.5969	17.0165	-1.6329	1.21133e-07
ENSMUSG00000029649	Pomp	6.42489	4.45197	3.20327	17.0596	13.2784	15.9723	-1.71767	1.22231e-07
ENSMUSG00000028467	Gba2	4.88268	6.17934	7.20804	2.70732	3.30569	2.1479	1.16268	1.23531e-07
ENSMUSG00000091021	Gm17300	18.3601	15.1749	13.1258	8.54911	3.02139	2.96344	1.68278	1.25376e-07
ENSMUSG00000053646	Plxnb1	6.69187	7.43757	8.10711	2.70993	3.84481	3.9948	1.07575	1.30079e-07
ENSMUSG00000021211	Akr1c12	11.0103	8.4081	6.12614	50.9901	23.9339	25.6388	-1.97701	1.31349e-07
ENSMUSG00000027642	Rpn2	5.79446	4.71169	3.88176	20.7968	10.7937	15.5388	-1.71177	1.34529e-07
ENSMUSG00000012848	Rps5	28.4037	18.8363	12.9156	101.775	54.5503	70.1803	-1.91278	1.35569e-07
ENSMUSG00000038965	Ube2l3	3.27762	2.78677	2.33301	10.4141	6.12411	10.1373	-1.6675	1.35686e-07
ENSMUSG00000002985	Apoe	2501.15	1782.63	1288.35	7808.19	4784.37	5904.6	-1.731	1.36199e-07
ENSMUSG00000004945	Tmem242	2.64483	2.06748	1.69005	13.145	4.79347	10.4529	-2.14878	1.37324e-07
ENSMUSG00000041126	H2az2	5.06618	2.8444	3.32266	17.6073	10.3462	12.2501	-1.83955	1.37769e-07
ENSMUSG00000029499	Pxmp2	16.3776	13.281	13.5091	71.2464	31.1283	46.7751	-1.78874	1.38942e-07
ENSMUSG00000005469	Prkaca	4.48356	3.96747	3.97177	13.3291	9.26671	11.9428	-1.47522	1.39986e-07
ENSMUSG00000000594	Gm2a	4.56702	4.54487	3.97079	17.988	9.31123	13.3809	-1.63667	1.44251e-07
ENSMUSG00000075705	Msrb1	38.3737	31.9711	25.4375	119.043	73.225	94.3916	-1.58151	1.44348e-07
ENSMUSG00000031158	Timm17b	3.11522	2.93719	1.62139	11.3699	7.70742	8.42718	-1.84165	1.44703e-07
ENSMUSG00000031950	Gabarapl2	5.15241	3.44701	3.01905	15.4788	10.5778	11.7676	-1.70289	1.46361e-07
ENSMUSG00000023284	Zfp605	3.18351	3.11821	4.10779	1.41378	0.363127	1.11117	1.84972	1.47089e-07
ENSMUSG00000054757	Akr1c20	8.64035	7.11732	5.27474	37.8498	19.6636	19.2132	-1.86711	1.47559e-07
ENSMUSG00000070473	Cldn3	37.1113	33.4607	37.9674	91.3095	81.7614	105.808	-1.36142	1.485e-07
ENSMUSG00000021213	Akr1c13	5.50267	4.00279	3.90209	34.1862	11.7119	14.4186	-2.16951	1.509e-07
ENSMUSG00000019433	Gipc1	1.74884	1.87884	1.86899	5.71733	5.10909	5.89741	-1.60528	1.50955e-07
ENSMUSG00000087484	2900089D17Rik	0.705735	1.55541	1.65598	0.237765	0.373515	0.113289	2.4346	1.51184e-07
ENSMUSG00000049940	Pgrmc2	3.87722	3.19857	2.89318	14.3374	7.42699	10.7212	-1.70428	1.52397e-07
ENSMUSG00000061808	Ttr	2610.12	1910.54	1349.47	7424.65	5231.17	5935.33	-1.66315	1.53349e-07
ENSMUSG00000021242	Npc2	1.21594	1.16167	1.18662	6.23491	2.81649	3.65098	-1.83343	1.54053e-07
ENSMUSG00000007815	Rhoa	2.21371	1.83744	1.35899	8.28609	4.17192	6.26633	-1.79118	1.56862e-07
ENSMUSG00000011752	Pgam1	9.13077	7.44032	3.91488	35.9676	17.1519	33.2981	-2.07669	1.59824e-07
ENSMUSG00000023456	Tpi1	18.5568	13.4909	9.22322	78.0808	32.2745	53.7992	-1.99186	1.60121e-07
ENSMUSG00000020098	Pcbd1	127.126	100.131	76.1956	292.827	269.227	302.498	-1.51048	1.61985e-07
ENSMUSG00000034543	Morc2a	5.60126	5.88214	6.31844	2.46531	3.49344	2.87162	1.01148	1.6386e-07
ENSMUSG00000033533	Acsm1	34.6614	34.3522	34.8313	105.988	70.3663	110.981	-1.4683	1.65527e-07
ENSMUSG00000023829	Slc22a1	18.4183	17.2836	16.3165	88.9651	33.8904	65.3572	-1.85527	1.66328e-07
ENSMUSG00000015467	Egfl8	1.51419	1.51034	1.65722	0.375905	0.559825	0.390284	1.81995	1.67568e-07
ENSMUSG00000022766	Serpind1	42.2029	30.0881	25.3232	176.426	71.8355	116.25	-1.9008	1.67923e-07
ENSMUSG00000002661	Alkbh7	2.50879	1.57307	1.75598	6.95476	7.19104	7.07393	-1.8619	1.69257e-07
ENSMUSG00000097336	Fendrr	3.46517	3.2746	3.0899	0.753186	1.67266	0.859622	1.58104	1.71298e-07
ENSMUSG00000068011	Mkrn2os	1.39739	0.756528	0.741339	4.87337	2.77036	4.88271	-2.11321	1.75388e-07
ENSMUSG00000020458	Rtn4	0.994981	0.713498	0.965223	6.0764	2.05318	3.27275	-2.09242	1.75583e-07
ENSMUSG00000059901	Adamts14	0.658485	0.612074	0.475775	0.121477	0.213163	0.121287	1.93745	1.77061e-07
ENSMUSG00000032869	Psmf1	1.57835	1.38615	1.28059	4.28909	3.29217	4.17973	-1.47014	1.79054e-07
ENSMUSG00000060591	Ifitm2	57.7374	36.7392	27.7805	166.494	101.956	185.394	-1.89228	1.79248e-07
ENSMUSG00000028643	Svbp	1.29603	0.931005	0.865302	4.59003	3.59552	5.05284	-2.09796	1.80303e-07
ENSMUSG00000079015	Serpina1c	1381.75	1034.12	767.784	4586.94	2472.94	3536.46	-1.73481	1.80608e-07
ENSMUSG00000020225	Tmbim4	6.70929	6.71817	4.51821	23.6278	13.576	21.2461	-1.70356	1.81144e-07
ENSMUSG00000029632	Ndufa4	31.4377	22.2624	12.0454	103.426	72.5386	73.8092	-1.92566	1.84486e-07
ENSMUSG00000015671	Psma2	5.30737	4.49963	3.13997	15.4226	11.1069	12.9353	-1.60795	1.85743e-07
ENSMUSG00000028755	Cda	2.4209	1.94013	1.31242	7.09347	6.87608	7.80993	-1.94067	1.85843e-07
ENSMUSG00000030286	Emc3	2.40529	2.06529	1.97236	10.215	4.59033	7.9146	-1.81816	1.87001e-07
ENSMUSG00000021764	Ndufs4	3.99732	3.15852	2.21451	14.0702	8.00795	10.5101	-1.79818	1.88731e-07
ENSMUSG00000082292	Gm12250	0.104357	0.219167	0.092629	2.77243	0.886332	1.30277	-3.5756	1.91444e-07
ENSMUSG00000044986	Tst	20.684	15.2619	11.9222	57.2381	38.9745	49.5937	-1.60692	1.91464e-07
ENSMUSG00000021024	Psma6	13.3545	10.6213	6.55783	52.0284	27.3498	34.1205	-1.8942	1.98328e-07
ENSMUSG00000041650	Pcca	2.54904	1.85368	1.64807	10.0274	5.04746	6.01068	-1.80106	2.02406e-07
ENSMUSG00000029455	Aldh2	61.0437	56.4865	54.9383	271.347	117.856	173.521	-1.7061	2.02638e-07
ENSMUSG00000049971	Glt1d1	24.3527	22.6814	21.695	9.1727	13.0084	5.412	1.31661	2.03844e-07
ENSMUSG00000008140	Emc10	1.60555	1.05206	0.860192	7.13616	3.02044	5.04307	-2.11129	2.05555e-07
ENSMUSG00000009863	Sdhb	33.7393	26.585	24.4179	83.2043	64.9251	74.1468	-1.3912	2.05684e-07
ENSMUSG00000054733	Msra	7.67686	5.34802	2.72867	24.7572	17.0262	20.2615	-1.97764	2.09265e-07
ENSMUSG00000020592	Sdc1	6.15457	4.72766	4.15795	17.7378	11.0936	18.0653	-1.64067	2.09417e-07
ENSMUSG00000086784	Isoc2a	11.5602	7.93131	8.43494	34.6187	21.9063	25.9846	-1.56293	2.09759e-07
ENSMUSG00000029545	Acads	11.0464	8.19404	7.77457	51.6486	20.0081	29.6741	-1.90724	2.1092e-07
ENSMUSG00000020182	Ddc	2.43227	1.56307	1.22136	7.54293	7.38766	4.45056	-1.89345	2.11404e-07
ENSMUSG00000032536	Trak1	5.89909	7.18283	9.42112	3.91266	2.19728	3.70145	1.19759	2.11816e-07
ENSMUSG00000030750	Nsmce1	2.26354	1.84166	1.63047	8.42975	5.18156	6.58972	-1.8164	2.19403e-07
ENSMUSG00000022500	Litaf	2.24432	1.64189	1.06665	7.02217	4.15271	9.0664	-2.03097	2.20588e-07
ENSMUSG00000020629	Adi1	14.8339	13.0039	9.31455	52.5655	28.4817	39.0167	-1.69228	2.21767e-07
ENSMUSG00000062300	Nectin2	2.00988	1.74575	1.75233	6.70982	4.04794	8.29669	-1.79054	2.30966e-07
ENSMUSG00000031347	Cetn2	1.2064	0.998711	0.640922	4.94877	2.93578	4.41411	-2.11148	2.31826e-07
ENSMUSG00000090841	Myl6	14.1691	12.5643	9.9665	33.0877	29.6603	34.9804	-1.413	2.32617e-07
ENSMUSG00000052139	Babam2	1.11221	0.570826	0.621501	3.54302	2.25733	3.00067	-1.93319	2.33875e-07
ENSMUSG00000025651	Uqcrc1	14.7099	11.3082	10.8114	48.0313	26.5337	35.5897	-1.5806	2.40187e-07
ENSMUSG00000018770	Atp5g3	33.7292	22.7243	17.9233	116.043	66.8686	70.18	-1.76673	2.42456e-07
ENSMUSG00000031924	Cyb5b	8.58619	9.50631	9.0667	36.834	19.3409	24.4532	-1.56984	2.43423e-07
ENSMUSG00000025004	Cyp2c40	7.86562	5.73788	4.52402	17.2187	17.7368	21.3077	-1.63401	2.4588e-07
ENSMUSG00000014769	Psmb1	8.57012	6.27556	5.32495	28.1748	15.8042	19.8574	-1.66212	2.48608e-07
ENSMUSG00000002015	Bcap31	41.088	31.4982	23.9563	115.561	78.5172	95.9089	-1.58675	2.5032e-07
ENSMUSG00000039196	Orm1	248.33	178.314	147.307	578.637	507.305	1228.46	-2.01164	2.53271e-07
ENSMUSG00000026568	Mpc2	6.57514	4.66459	3.53469	21.3238	12.4788	14.8962	-1.72078	2.54575e-07
ENSMUSG00000026389	Steap3	0.588544	0.416756	0.245801	2.62492	1.28231	1.79287	-2.18779	2.5745e-07
ENSMUSG00000057132	Rpgrip1	0.189915	0.692665	1.17483	0.138241	0.120252	0.152683	2.323	2.62723e-07
ENSMUSG00000116875	Morf4l1-ps1	3.16757	3.28152	3.22526	13.9234	7.76748	11.0843	-1.76037	2.66116e-07
ENSMUSG00000046805	Mpeg1	1.85986	1.56531	1.53533	7.48592	3.31695	9.09167	-2.00382	2.69474e-07
ENSMUSG00000020029	Nudt4	13.5248	13.5631	12.9159	43.485	27.9368	33.5001	-1.39111	2.71568e-07
ENSMUSG00000110275	Gm5905	2.34279	2.08438	1.5834	9.56215	7.30207	7.43172	-2.01514	2.7251e-07
ENSMUSG00000032902	Slc16a1	1.73184	1.80179	0.892698	6.11923	4.50615	5.05513	-1.82479	2.72817e-07
ENSMUSG00000037780	Mbl1	41.0554	27.8787	18.3803	112.867	76.9489	117.193	-1.81399	2.73147e-07
ENSMUSG00000094497	Gm8210	32.313	23.2915	18.766	89.4166	61.5713	81.8513	-1.64653	2.76096e-07
ENSMUSG00000094530	Gm21399	0.662265	0.452659	0.313757	8.1111	2.34156	3.15384	-3.25154	2.76908e-07
ENSMUSG00000020829	Slc46a1	1.55478	1.17827	1.27576	7.74519	2.86556	5.74231	-2.02832	2.7692e-07
ENSMUSG00000014867	Surf4	16.6798	12.3194	9.18967	54.5187	29.4157	43.6104	-1.73978	2.79104e-07
ENSMUSG00000034591	Slc41a2	2.00547	1.2336	0.643717	7.11024	3.5887	8.24066	-2.28624	2.80056e-07
ENSMUSG00000029389	Ddx55	3.40526	3.24055	3.23054	1.35926	1.94574	1.31991	1.09455	2.81468e-07
ENSMUSG00000028478	Clta	7.41855	6.22429	5.05315	26.4097	14.9793	17.5152	-1.65564	2.83441e-07
ENSMUSG00000022257	Laptm4b	0.948032	1.0318	0.746002	4.61197	2.31507	4.84376	-2.11044	2.84264e-07
ENSMUSG00000071177	Serpina1d	218.118	161.154	126.938	711.924	361.344	633.677	-1.75361	2.88891e-07
ENSMUSG00000061232	H2-K1	43.8858	34.1909	33.8225	127.362	99.5543	79.7976	-1.45469	2.89636e-07
ENSMUSG00000058546	Rpl23a	54.6322	31.3466	21.532	179.121	101.992	134.668	-1.95134	2.92216e-07
ENSMUSG00000041390	Mdfic	0.721122	0.52904	0.543575	1.83434	1.58918	2.00094	-1.59651	2.95367e-07
ENSMUSG00000032369	Plscr1	1.59039	1.60029	1.41576	5.47094	3.92233	4.38901	-1.58109	2.99771e-07
ENSMUSG00000056201	Cfl1	17.2928	15.1025	12.7846	41.708	33.821	48.1359	-1.45268	2.99809e-07
ENSMUSG00000010376	Nedd8	9.66494	9.00353	5.60379	27.376	22.0744	25.4748	-1.62614	3.04268e-07
ENSMUSG00000032540	Abhd5	0.913364	0.906724	0.823115	2.67277	2.17467	2.45144	-1.46539	3.12587e-07
ENSMUSG00000022312	Eif3h	18.9365	14.998	10.8284	64.3149	35.2767	47.1796	-1.7132	3.13156e-07
ENSMUSG00000037742	Eef1a1	300.752	215.916	164.58	1102.65	548.378	685.083	-1.77786	3.13381e-07
ENSMUSG00000046949	Nqo2	6.07796	5.99271	7.26324	19.6938	16.3162	14.0513	-1.37256	3.14175e-07
ENSMUSG00000086447	Gm13522	0	0	0.0713614	1.50968	0.429404	1.31572	-5.51128	3.14604e-07
ENSMUSG00000038213	Tapbpl	1.11774	1.26801	1.29527	6.12782	2.94139	4.45085	-1.87692	3.14657e-07
ENSMUSG00000030359	Pzp	163.406	137.705	131.15	520.225	284.159	457.003	-1.54504	3.24179e-07
ENSMUSG00000022885	St6gal1	1.02025	0.841087	0.849857	6.34555	2.30281	2.80225	-2.07843	3.26522e-07
ENSMUSG00000032518	Rpsa	52.1691	35.647	29.0529	148.404	95.6914	115.492	-1.62145	3.31814e-07
ENSMUSG00000047797	Gjb1	113.08	94.4984	86.7307	314.117	206.698	260.538	-1.40864	3.33667e-07
ENSMUSG00000030498	Gas2	2.02207	1.91176	1.52051	7.18323	4.55121	4.65643	-1.58741	3.33981e-07
ENSMUSG00000027712	Anxa5	4.72186	4.41984	4.09434	18.0688	8.94858	20.8966	-1.85598	3.39923e-07
ENSMUSG00000033965	Slc16a2	3.31575	3.81479	4.17336	19.1254	9.69514	9.25504	-1.75204	3.41732e-07
ENSMUSG00000049493	Pls1	0.0344082	0.060937	0.0280104	0.882803	0.0808957	1.33053	-4.21712	3.49857e-07
ENSMUSG00000080859	Rpl10-ps1	6.58746	4.61952	3.17571	29.5051	12.4304	20.9737	-2.12894	3.53294e-07
ENSMUSG00000027248	Pdia3	43.8474	32.9882	22.9817	137.778	77.8343	113.837	-1.7227	3.54417e-07
ENSMUSG00000030560	Ctsc	0.747903	0.674292	0.726322	3.00745	1.55532	4.39605	-2.05997	3.562e-07
ENSMUSG00000001663	Gstt1	46.8888	41.8836	44.4258	115.884	103.439	94.5733	-1.23671	3.58488e-07
ENSMUSG00000023159	Psg29	0.192037	0.082693	0.031608	0	0	0	9.99595	3.61099e-07
ENSMUSG00000038459	Abhd17c	4.36307	3.43368	2.57858	11.5136	9.0664	9.67251	-1.5439	3.65908e-07
ENSMUSG00000098893	Gm17828	1.27981	0.947278	0.705329	10.2415	2.91635	5.4991	-2.66955	3.67599e-07
ENSMUSG00000025130	P4hb	104.662	78.1698	62.8711	330.556	172.746	299.028	-1.70728	3.72281e-07
ENSMUSG00000000740	Rpl13	26.9324	20.5967	16.6032	76.8569	49.0662	62.3955	-1.55405	3.75681e-07
ENSMUSG00000074785	Plxnc1	0.676725	0.51505	0.519979	0.278435	0.163722	0.134979	1.56849	3.76849e-07
ENSMUSG00000021094	Dhrs7	1.15626	0.900139	1.01605	5.38745	2.44945	3.44292	-1.87628	3.78273e-07
ENSMUSG00000020766	Galk1	5.36164	4.2879	2.40816	22.6873	12.3899	12.8535	-1.991	3.81283e-07
ENSMUSG00000066154	Mup3	3208.98	2411.5	1905.43	7149.66	6369.62	7361.71	-1.47225	3.91573e-07
ENSMUSG00000022817	Itgb5	4.45285	3.69256	3.93977	14.2971	8.28954	12.6251	-1.54282	4.02194e-07
ENSMUSG00000085404	Gm12909	38.3502	43.6536	40.3995	15.0888	24.3608	12.7305	1.23007	4.03557e-07
ENSMUSG00000060675	Plaat3	0.543366	0.494586	0.293582	1.96019	1.54379	1.35661	-1.86804	4.19143e-07
ENSMUSG00000103711	Tstd1	4.01494	4.45147	4.55733	13.6323	10.9115	13.8485	-1.55967	4.25704e-07
ENSMUSG00000022765	Snap29	0.946141	0.996173	1.2452	4.33551	2.52214	3.72588	-1.73132	4.2943e-07
ENSMUSG00000115509	Gm49012	0.148038	0.169692	0.090819	0.789254	2.39192	0.987733	-3.35109	4.33163e-07
ENSMUSG00000069805	Fbp1	31.1747	23.6115	21.0329	152.221	53.8912	81.9448	-1.92572	4.38175e-07
ENSMUSG00000024902	Mrpl11	1.65496	1.11171	0.987711	5.6562	3.29016	4.16167	-1.8038	4.44047e-07
ENSMUSG00000025353	Ormdl2	2.12974	1.41011	1.06432	10.2327	4.35245	5.84011	-2.14934	4.53616e-07
ENSMUSG00000067038	Rps12-ps3	75.1518	47.0702	43.7655	191.344	145.598	157.239	-1.57397	4.5724e-07
ENSMUSG00000057228	Aadat	8.43901	6.08185	5.65055	25.5559	18.3583	16.0017	-1.57063	4.59132e-07
ENSMUSG00000096145	Vkorc1	44.3384	32.305	20.8519	130.181	91.0955	98.4933	-1.71363	4.61362e-07
ENSMUSG00000026914	Psmd14	3.63767	2.96723	2.22445	13.1556	7.18597	8.86328	-1.72583	4.65963e-07
ENSMUSG00000006649	Nphs1	0.309824	0.188511	0.198621	1.14292	0.735636	0.881404	-1.98551	4.71382e-07
ENSMUSG00000027820	Mme	0.283555	0.254231	0.228437	2.18746	0.534562	1.14466	-2.33526	4.72791e-07
ENSMUSG00000035780	Ugt2a3	17.7648	17.374	10.1987	64.7421	39.8042	41.4854	-1.6875	4.7455e-07
ENSMUSG00000117098	Gm49909	5.03843	3.84643	2.84252	15.8176	10.0695	13.7986	-1.75874	4.74943e-07
ENSMUSG00000025503	Taldo1	20.1522	15.0447	12.1677	44.0835	40.5389	49.5538	-1.50225	4.74959e-07
ENSMUSG00000025995	Wdr75	5.97776	4.5908	3.22502	2.30493	2.10181	1.80871	1.15007	4.75809e-07
ENSMUSG00000022108	Itm2b	95.2698	72.1238	51.9975	298.276	176.511	212.134	-1.64664	5.04245e-07
ENSMUSG00000003555	Cyp17a1	2.27345	1.24545	0.192511	0.224613	0.0338928	0.0537627	3.57111	5.06558e-07
ENSMUSG00000069520	Tmem19	8.60864	6.83167	4.72125	26.0094	16.5963	20.0113	-1.63495	5.11083e-07
ENSMUSG00000030770	Parva	1.85163	1.64602	1.61204	4.70906	3.67067	5.53695	-1.44551	5.11369e-07
ENSMUSG00000023032	Slc4a8	0.149846	0.130027	0.172817	0.049189	0.0219509	0.0161317	2.37494	5.17908e-07
ENSMUSG00000038900	Rpl12	22.4023	18.5441	16.0934	57.8649	41.3564	50.1058	-1.38844	5.18653e-07
ENSMUSG00000061983	Rps12	15.503	12.8739	7.75923	42.893	30.7311	43.2676	-1.69366	5.41684e-07
ENSMUSG00000020131	Pcsk4	12.1068	14.5867	19.0064	7.62138	8.52267	5.78446	1.05938	5.46664e-07
ENSMUSG00000052712	BC004004	1.3336	1.00554	0.847007	3.26219	2.56418	2.98468	-1.4675	5.61483e-07
ENSMUSG00000018900	Slc22a5	10.1745	8.22727	6.4304	3.48735	4.64979	2.71474	1.19426	5.7137e-07
ENSMUSG00000000440	Pparg	0.47266	0.445133	0.388867	2.11529	1.15244	2.33561	-2.1004	5.78729e-07
ENSMUSG00000043183	Simc1	4.32443	4.2234	3.53236	1.47745	2.4086	1.55816	1.14985	5.81533e-07
ENSMUSG00000020376	Rnf130	1.3058	1.04865	0.76823	4.7819	2.58933	3.09116	-1.74436	5.84161e-07
ENSMUSG00000014329	Bicc1	0.114297	0.169516	0.187569	0.48362	0.738428	1.02642	-2.25398	5.84302e-07
ENSMUSG00000026796	Fam129b	0.452984	0.648343	1.04991	3.55727	1.75145	5.66201	-2.35042	5.87522e-07
ENSMUSG00000028334	Nans	0.952	0.673572	0.616319	2.62211	1.93275	3.1303	-1.77736	5.88144e-07
ENSMUSG00000060992	Copz1	9.63831	8.81581	8.20532	27.0146	17.873	25.9009	-1.40887	5.95122e-07
ENSMUSG00000006699	Cdc42	9.1924	7.3443	5.76447	28.8354	16.2685	23.2574	-1.61606	6.00381e-07
ENSMUSG00000054072	Iigp1	16.8019	22.1636	21.5396	56.9366	49.7245	44.8546	-1.32434	6.11907e-07
ENSMUSG00000041355	Ssr2	9.95512	7.36478	5.37676	37.2399	17.2694	26.1123	-1.82869	6.12215e-07
ENSMUSG00000039238	Zfp750	3.99074	3.24538	3.84211	2.12965	1.53158	1.86817	1.00253	6.1271e-07
ENSMUSG00000056313	Tcim	57.5966	93.9165	145.212	46.6556	40.8433	28.0459	1.36067	6.13899e-07
ENSMUSG00000032125	Robo4	1.64076	1.25207	1.61408	0.592636	0.757828	0.38284	1.37861	6.22696e-07
ENSMUSG00000058385	H2bc8	4.94512	3.91705	2.05319	14.9074	12.6312	17.0578	-2.03057	6.23991e-07
ENSMUSG00000028199	Cryz	2.00915	1.58513	1.37768	9.76039	3.95693	4.77611	-1.89513	6.24966e-07
ENSMUSG00000025270	Alas2	12.3914	11.4229	10.9346	37.8232	26.7748	25.2997	-1.37132	6.27694e-07
ENSMUSG00000026730	Pter	6.19983	7.75123	8.40714	22.1905	15.9659	27.4467	-1.55296	6.38373e-07
ENSMUSG00000025393	Atp5b	26.8216	21.5419	18.7358	101.616	48.9098	60.7846	-1.65499	6.43691e-07
ENSMUSG00000002768	Mea1	4.27411	3.20137	2.92128	13.8105	7.68502	12.1789	-1.69552	6.654e-07
ENSMUSG00000023010	Tmbim6	59.6022	52.9364	39.1386	190.203	109.648	141.069	-1.53951	6.68532e-07
ENSMUSG00000090258	Churc1	1.06468	0.743476	0.619707	3.47418	2.3098	2.29048	-1.73368	6.75903e-07
ENSMUSG00000028066	Pmf1	1.11737	1.29674	1.13891	3.76645	2.76125	3.7547	-1.53306	6.80477e-07
ENSMUSG00000002032	Tmem25	39.8926	40.4171	43.0621	12.3256	25.6231	14.5845	1.23171	6.94347e-07
ENSMUSG00000047379	B4gat1	0.277467	0.133794	0.129863	2.05914	0.635804	1.44303	-2.9349	6.96147e-07
ENSMUSG00000028356	Ambp	511.231	369.695	257.217	1501.69	832.184	1588.28	-1.78497	7.04959e-07
ENSMUSG00000038366	Lasp1	4.54927	3.84269	2.87017	12.1396	8.30574	15.8456	-1.68813	7.06528e-07
ENSMUSG00000019370	Calm3	2.5804	2.56688	2.44487	9.68286	5.14595	11.529	-1.79565	7.20742e-07
ENSMUSG00000025492	Ifitm3	163.64	126.745	101.703	369.652	305.8	490.169	-1.57185	7.33819e-07
ENSMUSG00000022769	Sdf2l1	3.04054	1.74516	0.754752	15.1494	5.90404	10.9155	-2.52859	7.33964e-07
ENSMUSG00000046314	Stxbp6	0.351178	0.559823	0.463777	2.21071	1.28409	1.51414	-1.86531	7.35503e-07
ENSMUSG00000018340	Anxa6	6.03065	5.93875	6.59808	16.7738	14.409	13.6095	-1.27047	7.38649e-07
ENSMUSG00000071414	Gm6736	0.486037	0.255504	0.015907	2.74436	2.91479	2.91801	-3.50128	7.396e-07
ENSMUSG00000030612	Mrpl46	2.00616	1.02514	1.0113	7.84597	3.92711	5.95848	-2.13297	7.41401e-07
ENSMUSG00000029253	Cenpc1	1.66645	1.75211	1.88268	0.5419	0.953057	0.721703	1.25794	7.61583e-07
ENSMUSG00000105096	Gbp10	1.33109	0.693604	1.28335	6.87058	5.74761	2.30765	-2.17376	7.64978e-07
ENSMUSG00000038160	Atg5	4.86246	4.1648	3.63904	16.3993	8.89901	13.0458	-1.59801	7.65329e-07
ENSMUSG00000026097	Ormdl1	0.656196	0.50719	0.440882	2.75188	1.57746	1.54681	-1.87296	7.74619e-07
ENSMUSG00000074479	Rtraf-ps	1.64558	1.86921	0.898206	10.3901	5.403	5.84593	-2.2938	7.7758e-07
ENSMUSG00000022205	Sub1	3.82334	3.06108	2.37924	9.97693	7.78625	8.27931	-1.49121	7.86108e-07
ENSMUSG00000040771	Oard1	3.46383	3.44935	3.15875	11.0512	7.60718	9.78585	-1.4978	7.93517e-07
ENSMUSG00000010663	Fads1	12.4267	14.9252	17.8325	66.401	30.1605	47.2961	-1.67075	7.98441e-07
ENSMUSG00000058952	Cfi	58.6831	39.2122	25.2722	197.96	94.9094	164.209	-1.89182	7.99504e-07
ENSMUSG00000019762	Iyd	11.3412	8.62672	7.8902	45.9411	19.529	29.2518	-1.7656	8.09065e-07
ENSMUSG00000003617	Cp	41.2781	36.1161	28.4702	103.566	74.5184	115.879	-1.47342	8.14788e-07
ENSMUSG00000028713	Cyp4b1	2.06716	2.33059	2.61806	0.986923	1.06331	0.578615	1.41618	8.19143e-07
ENSMUSG00000059291	Rpl11	36.1688	25.3334	19.9883	91.8085	64.9783	81.6726	-1.54904	8.34994e-07
ENSMUSG00000006638	Abhd1	9.69136	5.86235	5.79295	19.6655	20.5956	27.5323	-1.66713	8.52366e-07
ENSMUSG00000026112	Coa5	2.57062	2.14316	2.14601	7.57339	4.86483	6.14597	-1.43784	8.58716e-07
ENSMUSG00000079111	Kdelr2	17.8203	12.9885	11.084	45.8523	33.0068	37.9523	-1.47941	8.62994e-07
ENSMUSG00000036278	Macrod1	8.44469	6.88022	5.16894	32.6448	16.0401	20.5873	-1.75708	8.71996e-07
ENSMUSG00000107369	Gstm2-ps1	4.62303	1.77367	2.1645	15.8003	10.7883	11.4324	-2.15091	8.73069e-07
ENSMUSG00000000346	Dazap2	13.1874	9.36875	6.74802	42.3301	22.3496	33.1603	-1.73932	8.85695e-07
ENSMUSG00000111282	Gm47528	1.69283	1.43695	2.61395	0.295569	0.775792	0.281972	2.08547	9.01497e-07
ENSMUSG00000062933	Gm10123	29.7256	31.527	15.468	113.76	63.9314	90.7112	-1.80671	9.03199e-07
ENSMUSG00000033684	Qsox1	6.01804	4.4913	3.33086	18.0068	9.49272	25.0581	-1.92503	9.08844e-07
ENSMUSG00000029465	Arpc3	5.98649	4.24107	3.2755	16.4074	10.6559	15.4946	-1.65614	9.14079e-07
ENSMUSG00000080242	Atp6v0c-ps2	22.5067	13.8539	9.64498	71.7898	37.7862	69.4193	-1.96004	9.1695e-07
ENSMUSG00000086165	Gm15690	29.0341	28.4511	38.0888	19.0804	7.82844	10.3285	1.35987	9.25403e-07
ENSMUSG00000030382	Slc27a5	28.6233	29.7392	32.6372	143.119	63.4652	79.509	-1.65255	9.2761e-07
ENSMUSG00000022914	Brwd1	3.77949	3.91704	4.09123	1.51706	2.54894	1.58989	1.05947	9.40535e-07
ENSMUSG00000025525	Apool	1.6292	1.39058	1.00361	5.9163	3.23764	4.34037	-1.74587	9.42384e-07
ENSMUSG00000081221	Gm14760	14.9556	8.81275	5.22657	33.297	31.4181	57.7949	-2.07903	9.43827e-07
ENSMUSG00000037089	Slc35b2	3.4254	3.04621	2.95486	10.8677	6.44522	9.57231	-1.51202	9.53974e-07
ENSMUSG00000032204	Aqp9	26.8462	21.612	19.3388	87.0131	47.5668	59.5805	-1.51796	9.53993e-07
ENSMUSG00000071867	Mrpl27-ps	0.07486	0.072075	0.110252	0.754853	1.01055	8.12287	-5.26483	9.77269e-07
ENSMUSG00000020843	Timm22	0.647634	0.425421	0.326294	2.46832	1.28953	2.53023	-2.16786	9.77782e-07
ENSMUSG00000023031	Cela1	4.20751	3.14343	1.36068	18.8695	8.179	12.3336	-2.17653	9.85204e-07
ENSMUSG00000055730	Ces2a	44.5186	37.0999	34.4341	128.869	88.502	85.179	-1.38239	9.92214e-07
ENSMUSG00000054452	Tle5	61.9528	46.2686	43.3262	139.667	109.434	166.668	-1.45601	1.02971e-06
ENSMUSG00000029311	Hsd17b11	9.23717	6.57323	5.72366	35.0042	19.1591	17.1209	-1.72696	1.03648e-06
ENSMUSG00000022671	Mzt2	5.20994	4.04433	3.79035	15.2964	9.74636	14.2278	-1.58999	1.04351e-06
ENSMUSG00000079362	Gm43302	1.35417	1.71452	2.23133	5.87798	4.91033	4.62638	-1.54024	1.04515e-06
ENSMUSG00000063232	Serpina11	75.4952	56.1216	50.4427	240.291	126.11	175.22	-1.57287	1.04566e-06
ENSMUSG00000021135	Slc10a1	66.0051	61.1284	60.9814	252.92	137.858	142.45	-1.50314	1.05817e-06
ENSMUSG00000040441	Slc26a10	0.897571	1.66603	2.13496	0.368655	0.667908	0.241914	1.87779	1.06122e-06
ENSMUSG00000041354	Rgl2	11.1625	10.4621	10.5815	3.91059	6.44124	5.49453	1.02318	1.06346e-06
ENSMUSG00000057541	Pus7	2.34027	2.12945	2.48847	0.924098	1.41964	0.986115	1.06325	1.06829e-06
ENSMUSG00000022354	Ndufb9	31.8678	21.8912	14.4172	101.832	61.4386	67.6937	-1.76033	1.07877e-06
ENSMUSG00000022244	Amacr	13.9248	12.099	11.8278	42.4905	27.23	29.0775	-1.38413	1.08189e-06
ENSMUSG00000038007	Acer2	2.08135	1.54848	1.0151	0.761066	0.577945	0.559051	1.29113	1.08793e-06
ENSMUSG00000021807	Rtraf	4.88863	3.31114	2.63623	17.2076	9.09511	11.1283	-1.7884	1.09005e-06
ENSMUSG00000086825	Gm15675	3.1685	3.14002	2.89713	1.12128	1.65146	0.63294	1.43457	1.0937e-06
ENSMUSG00000058076	Sdhc	12.6698	9.76194	6.69664	40.4171	21.2697	33.9886	-1.71572	1.0957e-06
ENSMUSG00000025076	Casp7	2.07493	1.65479	2.30112	6.03363	4.49211	6.5992	-1.50567	1.09701e-06
ENSMUSG00000008200	Fnbp4	17.5501	15.955	16.6054	5.59651	10.7217	6.50838	1.13439	1.11735e-06
ENSMUSG00000118590	AC167036	1.2503	1.08618	1.00896	0.152979	0.244113	0.051296	2.89937	1.12704e-06
ENSMUSG00000078920	Ifi47	3.38622	2.41921	1.7445	8.87776	6.87309	8.2266	-1.66714	1.12749e-06
ENSMUSG00000047866	Lonp2	15.3459	11.6892	10.3913	41.8305	26.7423	33.297	-1.4446	1.14839e-06
ENSMUSG00000021577	Sdha	7.33313	6.26444	5.12014	36.3981	14.2904	16.6925	-1.84794	1.15109e-06
ENSMUSG00000005628	Tmod4	7.74473	6.4674	7.12557	2.37224	4.16006	2.20961	1.28738	1.15599e-06
ENSMUSG00000009646	Pla2g12b	9.44888	8.05365	6.02027	38.2651	16.5989	26.3087	-1.78693	1.16585e-06
ENSMUSG00000022972	Cfap298	3.11227	2.93303	2.89505	9.01065	7.2928	7.64065	-1.42127	1.1684e-06
ENSMUSG00000006304	Arpc2	7.58716	6.45014	5.88928	28.6168	12.764	23.0884	-1.69392	1.19046e-06
ENSMUSG00000041736	Tspo	10.8488	5.81445	3.39595	38.4196	17.9594	33.3048	-2.16058	1.21609e-06
ENSMUSG00000012017	Scarf2	2.01695	2.1605	2.41322	0.930674	1.22928	0.787405	1.161	1.22001e-06
ENSMUSG00000025001	Hells	0.33486	0.402047	0.366398	0.109805	0.13889	0.113536	1.60685	1.22267e-06
ENSMUSG00000028032	Papss1	1.6493	1.55631	1.26819	4.87352	3.56445	4.33018	-1.51298	1.22739e-06
ENSMUSG00000090137	Uba52	75.4726	53.6399	39.3706	170.525	148.434	163.6	-1.5181	1.23495e-06
ENSMUSG00000025940	Tmem70	3.61697	3.00783	2.28109	12.5513	6.99755	9.17406	-1.68937	1.24232e-06
ENSMUSG00000027187	Cat	318.015	264.59	200.526	1046.87	553.665	731.681	-1.57438	1.25652e-06
ENSMUSG00000000711	Rab5b	2.37375	2.21235	2.26716	10.1884	5.11114	5.78723	-1.62147	1.27277e-06
ENSMUSG00000073676	Hspe1	12.976	8.95154	7.41596	32.5731	24.6341	27.5083	-1.52958	1.30936e-06
ENSMUSG00000037204	Atg101	5.0001	3.2448	3.22422	16.5759	10.757	9.61115	-1.68759	1.32107e-06
ENSMUSG00000031954	Cfdp1	10.1131	6.49846	5.94927	28.9719	17.2011	25.6875	-1.67138	1.3364e-06
ENSMUSG00000020956	Dtd2	0.878592	0.525211	0.540367	3.84132	1.63465	2.63498	-2.06072	1.33868e-06
ENSMUSG00000066196	Spag8	1.49841	1.19211	1.30946	0.203489	0.478883	0.244672	2.10928	1.34211e-06
ENSMUSG00000026922	Agpat2	25.4805	16.4143	11.9052	60.9159	45.1363	67.5723	-1.69029	1.35678e-06
ENSMUSG00000095348	Gm3892	1.9284	0.9998	0.608017	0.273617	0.364901	0.12401	2.21335	1.36117e-06
ENSMUSG00000023968	Crip3	2.26766	2.26769	3.09524	0.787159	1.10294	0.850936	1.47708	1.37783e-06
ENSMUSG00000003072	Atp5d	26.258	19.7096	16.7813	82.1664	44.102	60.6821	-1.57499	1.38214e-06
ENSMUSG00000117879	2310015A16Rik	3.76382	3.03951	1.89621	13.8899	8.24202	10.7633	-1.91887	1.39368e-06
ENSMUSG00000039929	Urb1	1.24769	1.16208	0.960507	0.465924	0.523278	0.600569	1.08405	1.41926e-06
ENSMUSG00000073838	Tufm	5.09379	4.16442	3.33378	23.8112	8.15132	15.9463	-1.92778	1.44038e-06
ENSMUSG00000057841	Rpl32	52.675	34.6289	26.9993	115.294	102.677	116.396	-1.54857	1.4467e-06
ENSMUSG00000022389	Tef	33.9865	43.0613	56.216	19.797	25.2503	11.1861	1.24478	1.44818e-06
ENSMUSG00000060407	Cyp2a12	53.3114	40.7771	40.1493	139.623	87.5601	143.273	-1.46451	1.44856e-06
ENSMUSG00000046811	Gltpd2	20.074	14.7946	10.3988	49.336	36.6473	52.6846	-1.61509	1.4661e-06
ENSMUSG00000003378	Grik5	12.8478	12.4398	14.6693	5.21152	8.52538	4.02419	1.16972	1.47241e-06
ENSMUSG00000032330	Cox7a2	35.5397	20.4358	15.5127	86.451	78.0831	67.8956	-1.70102	1.49255e-06
ENSMUSG00000060938	Rpl26	31.85	23.1895	19.7567	68.0299	103.364	59.1545	-1.62404	1.51259e-06
ENSMUSG00000111074	Gm36435	0	0.170561	0.290236	2.27308	1.54183	2.35433	-3.74289	1.55638e-06
ENSMUSG00000024875	Yif1a	3.67281	2.78664	2.25295	15.7881	6.44374	9.74631	-1.87594	1.56291e-06
ENSMUSG00000101249	Gm29216	28583	30768.1	33281.2	8989.55	18624.7	14275.5	1.14492	1.57069e-06
ENSMUSG00000026187	Xrcc5	2.78777	2.63771	3.07809	7.74877	6.79815	6.83699	-1.33039	1.57961e-06
ENSMUSG00000021248	Tmed10	6.03297	4.72433	3.57552	16.7075	10.3071	15.0871	-1.55456	1.58827e-06
ENSMUSG00000006373	Pgrmc1	202.616	155.448	125.088	588.427	356.743	418.915	-1.49739	1.62372e-06
ENSMUSG00000117300	Gm18736	1.34393	1.2798	1.83121	10.9354	6.21951	4.62173	-2.2893	1.62791e-06
ENSMUSG00000045237	1110012L19Rik	1.72971	0.811017	1.22404	8.60358	3.26611	6.22238	-2.26472	1.63336e-06
ENSMUSG00000039168	Dap	34.4102	27.1265	20.7392	92.0806	56.3492	114.414	-1.67567	1.67985e-06
ENSMUSG00000021368	Tbc1d7	0.408266	0.165839	0.210799	1.65325	0.963915	1.16799	-2.26976	1.70984e-06
ENSMUSG00000089634	Nat8b-ps	2.63477	2.51219	2.47043	7.24349	8.50693	9.48788	-1.72825	1.72921e-06
ENSMUSG00000026189	Pecr	32.9246	20.1684	13.951	100.035	51.7322	88.7124	-1.84273	1.73461e-06
ENSMUSG00000033475	Tomm6	5.82073	6.30837	3.74408	19.5123	19.0089	12.3001	-1.67884	1.73966e-06
ENSMUSG00000021917	Spcs1	2.66547	2.50779	2.31884	12.6832	5.57147	7.75065	-1.79537	1.73988e-06
ENSMUSG00000028378	Ptgr1	0.262238	0.164643	0.0872	1.13607	0.680261	2.07962	-2.92191	1.77457e-06
ENSMUSG00000021420	Fars2	0.749941	0.647117	0.58492	3.27875	1.58066	1.90384	-1.77078	1.7769e-06
ENSMUSG00000038696	Mapkap1	1.57405	1.73688	1.42528	5.05746	3.51044	4.27518	-1.43919	1.78561e-06
ENSMUSG00000020483	Dynll2	7.5469	6.09996	5.91407	21.8274	13.1079	18.2394	-1.44277	1.79038e-06
ENSMUSG00000030744	Rps3	9.84966	7.35353	5.19365	29.5567	17.3578	21.915	-1.61973	1.79729e-06
ENSMUSG00000083863	Gm13341	55.3413	82.3733	49.2457	21.2475	36.2339	23.1679	1.213	1.81989e-06
ENSMUSG00000027447	Cst3	28.3904	19.6297	21.6991	72.5952	48.3986	65.1142	-1.41651	1.84808e-06
ENSMUSG00000037580	Gch1	3.87205	3.23193	3.06215	13.0423	8.02569	7.43831	-1.48751	1.85519e-06
ENSMUSG00000002588	Pon1	78.5755	57.0086	39.4056	278.561	152.789	147.952	-1.72705	1.86164e-06
ENSMUSG00000025810	Nrp1	0.497329	0.640868	0.667914	2.01065	1.35523	1.79638	-1.51512	1.86269e-06
ENSMUSG00000046324	Ermp1	0.723908	0.614086	0.77367	1.99456	1.66617	1.78749	-1.3674	1.8694e-06
ENSMUSG00000110439	Mup22	652.983	559.268	231.107	1653.15	1341.5	3036.16	-2.06292	1.89788e-06
ENSMUSG00000063229	Ldha	22.3396	15.2242	9.79776	103.817	31.4288	64.1565	-2.07389	1.92447e-06
ENSMUSG00000021660	Btf3	27.7871	17.0114	12.3932	81.3517	47.708	61.218	-1.73423	1.93948e-06
ENSMUSG00000027253	Lrp4	1.33106	2.79398	4.04141	1.18353	0.993232	0.502669	1.60778	1.97783e-06
ENSMUSG00000064352	mt-Ts1	6007.04	6546.69	6802.13	2097.66	4121.09	2879.36	1.08913	2.01708e-06
ENSMUSG00000025197	Cyp2c23	78.5549	96.7909	122.839	292.634	235.821	235.325	-1.35695	2.01772e-06
ENSMUSG00000024378	Stard4	3.33814	4.27684	4.8863	11.2822	11.3532	9.44834	-1.35977	2.01805e-06
ENSMUSG00000021102	Glrx5	3.64835	2.81719	1.79983	11.8156	6.88208	8.38979	-1.71247	2.039e-06
ENSMUSG00000029153	Ociad2	2.71847	2.19963	2.1243	8.97488	5.61919	5.76572	-1.53158	2.04722e-06
ENSMUSG00000026223	Itm2c	0.735947	0.500569	0.374433	3.43206	1.30834	3.00864	-2.26611	2.05237e-06
ENSMUSG00000006333	Rps9	28.4242	20.587	16.7379	76.8292	51.209	56.2514	-1.48693	2.07359e-06
ENSMUSG00000115338	Pnp	3.97775	2.66984	2.70046	12.2016	6.19175	11.5227	-1.67818	2.08163e-06
ENSMUSG00000037344	Slc12a9	20.3236	18.1043	21.2035	7.87196	13.2761	7.8174	1.04174	2.08707e-06
ENSMUSG00000063354	Slc39a4	5.22643	4.67306	5.14624	13.4681	18.1797	10.4453	-1.48423	2.08771e-06
ENSMUSG00000094989	Rpl9-ps4	3.81515	2.41258	2.51671	16.072	7.55108	11.325	-1.99877	2.0936e-06
ENSMUSG00000023176	Cpn2	10.7331	7.91726	6.96088	41.6907	16.2171	28.7755	-1.75897	2.09542e-06
ENSMUSG00000031807	Pgls	5.34127	4.19997	3.70138	12.7309	10.3881	10.6805	-1.35181	2.1069e-06
ENSMUSG00000026222	Sp100	1.1225	1.17802	1.74155	0.544909	0.705669	0.557677	1.16049	2.12766e-06
ENSMUSG00000071415	Rpl23	25.9319	22.5606	13.7496	68.3247	50.736	61.4225	-1.5359	2.15241e-06
ENSMUSG00000038393	Txnip	16.5178	21.8121	31.2169	9.1305	9.36441	13.1649	1.13533	2.15356e-06
ENSMUSG00000030751	Psma1	7.90966	6.37456	4.94951	23.0703	14.4389	16.9422	-1.50133	2.1779e-06
ENSMUSG00000024425	Ndfip1	11.2518	9.03665	6.81993	37.4458	19.7873	24.2185	-1.5872	2.18263e-06
ENSMUSG00000031379	Pir	0.554756	0.376522	0.232257	2.5234	1.1146	1.42726	-2.12212	2.19308e-06
ENSMUSG00000084106	Gm6136	4.75272	4.59614	2.6479	23.9762	9.41071	14.4718	-1.99614	2.21007e-06
ENSMUSG00000028639	Ybx1	15.7799	12.6956	9.40981	46.7064	27.4685	35.797	-1.53743	2.21105e-06
ENSMUSG00000038467	Chmp4b	4.87588	3.2377	3.36983	15.3857	7.80804	14.0148	-1.69608	2.21615e-06
ENSMUSG00000041959	S100a10	21.5823	16.5623	11.4715	46.4079	46.0358	48.4274	-1.5055	2.23529e-06
ENSMUSG00000042770	Hebp1	22.0088	15.5789	10.6824	61.6351	39.0655	47.4408	-1.61777	2.24678e-06
ENSMUSG00000106838	1810017P11Rik	16.1738	19.122	17.9456	4.1797	9.74233	6.10939	1.41028	2.27502e-06
ENSMUSG00000037606	Osbpl5	0.848422	1.07289	1.10068	0.298308	0.417991	0.459226	1.36219	2.30173e-06
ENSMUSG00000030032	Wdr54	1.39592	1.49555	1.69621	0.485682	0.812114	0.718371	1.18615	2.3089e-06
ENSMUSG00000072647	Adam1a	2.51966	1.85523	1.02146	0.520182	0.877203	0.4754	1.5268	2.33324e-06
ENSMUSG00000021957	Tkt	5.98508	5.26069	5.29023	14.0816	11.0457	13.4913	-1.22368	2.35776e-06
ENSMUSG00000051652	Lrrc3	2.13351	1.80382	1.3024	8.86442	3.97967	5.1134	-1.77702	2.38131e-06
ENSMUSG00000053553	3110082I17Rik	0.254549	0.204869	0.291068	0.97502	2.07282	0.892283	-2.39234	2.38199e-06
ENSMUSG00000030921	Trim30a	0.726647	0.787207	0.956465	0.353991	0.317213	0.277215	1.3811	2.38882e-06
ENSMUSG00000021993	Mipep	1.12584	1.01993	1.18664	4.57193	2.31118	3.22649	-1.60109	2.40093e-06
ENSMUSG00000062382	Ftl1-ps1	12.7747	11.3221	9.03295	38.4332	23.2317	30.2449	-1.47209	2.40648e-06
ENSMUSG00000020571	Pdia6	19.7198	13.6055	11.4816	65.0691	34.597	38.554	-1.62517	2.45217e-06
ENSMUSG00000078689	Mup6	0	0	0	0.462512	0.760844	0.335304	-12.3431	2.4808e-06
ENSMUSG00000031029	Eif3f	5.12362	3.38571	1.98773	19.6265	8.23553	13.6938	-1.98507	2.487e-06
ENSMUSG00000062181	Ces3b	49.1283	57.73	80.0557	125.511	240.151	233.791	-1.68127	2.50586e-06
ENSMUSG00000022982	Sod1	60.7814	48.0663	42.3208	134.6	107.704	128.75	-1.29547	2.52808e-06
ENSMUSG00000113175	Gm9973	0.357444	0.308329	0.0699589	0.00661065	0.0290511	0	4.36673	2.54381e-06
ENSMUSG00000025521	Tmem192	0.759283	0.576893	0.697218	3.41456	2.03559	2.29468	-1.92934	2.61681e-06
ENSMUSG00000042286	Stab1	4.22406	3.8628	4.58359	1.64187	2.5687	0.943477	1.29769	2.63122e-06
ENSMUSG00000037465	Klf10	13.7338	20.9776	30.2216	8.0651	11.3391	4.22167	1.45859	2.645e-06
ENSMUSG00000008682	Rpl10	72.5417	50.6856	42.4959	213.314	119.357	153.215	-1.55184	2.64985e-06
ENSMUSG00000030842	Lamtor1	1.67605	1.71803	1.19879	6.46875	3.1347	5.94081	-1.75891	2.65032e-06
ENSMUSG00000001829	Clpb	1.31575	0.85992	1.05444	3.44736	2.46215	2.80752	-1.43225	2.67341e-06
ENSMUSG00000020186	Csrp2	4.7246	3.57616	3.38139	11.6273	8.52738	12.0486	-1.4629	2.67458e-06
ENSMUSG00000021240	Abcd4	5.6356	4.04575	3.0979	2.41155	2.11046	1.50963	1.08318	2.70753e-06
ENSMUSG00000028657	Ppt1	0.792647	1.17217	1.18321	5.00306	2.06808	5.13683	-1.95531	2.70935e-06
ENSMUSG00000017843	Ppp2r5c	1.19873	0.973522	1.04425	3.88519	2.13708	3.17086	-1.51506	2.72683e-06
ENSMUSG00000042834	Nrep	0.361408	0.607958	0.776889	1.53271	3.36135	2.47162	-2.07655	2.74143e-06
ENSMUSG00000008393	Carhsp1	7.55458	6.24877	5.51716	19.7899	12.8368	20.2576	-1.45271	2.76599e-06
ENSMUSG00000018286	Psmb6	28.3979	22.2221	18.0078	61.6647	52.269	62.8446	-1.36508	2.77932e-06
ENSMUSG00000024098	Twsg1	2.23499	1.59314	1.13134	6.27488	4.09655	5.11847	-1.64307	2.78768e-06
ENSMUSG00000054827	Cyp2c50	38.819	28.6676	24.1126	143.77	74.2852	70.5799	-1.65584	2.78988e-06
ENSMUSG00000001313	Rnd2	0.362066	0.428116	0.534143	3.39652	1.08499	2.37687	-2.37261	2.81382e-06
ENSMUSG00000022174	Dad1	1.37523	1.32961	1.41217	7.03567	2.75081	4.3586	-1.78063	2.81462e-06
ENSMUSG00000044393	Dsg2	1.15946	1.36461	1.3356	5.59211	2.74453	3.29002	-1.59089	2.84676e-06
ENSMUSG00000022610	Mapk12	1.72658	1.71581	1.6777	0.628592	0.963613	0.630227	1.20403	2.85362e-06
ENSMUSG00000097743	Gm16973	4.17056	4.54694	4.77205	1.81281	2.37985	2.46398	1.01898	2.86048e-06
ENSMUSG00000110841	Gpx4-ps2	16.3696	12.8066	8.51774	47.3404	33.6418	33.3893	-1.60132	2.87364e-06
ENSMUSG00000024866	Acy3	10.6679	8.79655	9.278	28.8503	18.7664	25.8657	-1.35422	2.88264e-06
ENSMUSG00000044573	Acp1	0.727464	0.87936	0.787099	3.7748	2.01874	2.19145	-1.73791	2.91217e-06
ENSMUSG00000020089	Ppa1	7.46716	4.23539	2.24286	30.3906	9.67301	26.8649	-2.26283	2.94055e-06
ENSMUSG00000027474	Ccm2l	2.90367	2.8497	3.69385	0.934576	1.71979	1.15813	1.30916	2.94272e-06
ENSMUSG00000086765	Gm11827	7.37501	5.56471	3.8557	2.16252	2.53817	1.04559	1.54737	3.00788e-06
ENSMUSG00000045799	Gm9800	6.01408	4.99961	3.3655	25.9038	12.042	20.356	-2.01956	3.03382e-06
ENSMUSG00000072676	Tmem254a	0.325366	1.73317	1.99303	8.39784	4.70194	10.7531	-2.55761	3.03712e-06
ENSMUSG00000035112	Wnk4	1.40963	1.53568	1.5625	0.337565	0.789845	0.274971	1.68455	3.04635e-06
ENSMUSG00000030861	Acadsb	4.60787	4.20375	3.44285	14.4861	8.35441	10.2485	-1.43304	3.05766e-06
ENSMUSG00000015083	C8g	110.558	74.9593	62.7373	252.401	189.391	237.163	-1.45149	3.08172e-06
ENSMUSG00000023224	Serping1	109.775	86.8562	79.9527	339.248	165.563	319.881	-1.57614	3.08882e-06
ENSMUSG00000067147	Rpl7a-ps11	56.1887	37.51	22.3471	184.931	98.8166	122.961	-1.8093	3.12394e-06
ENSMUSG00000047631	Apof	153.129	102.067	68.0833	409.245	240.622	416.197	-1.72144	3.15317e-06
ENSMUSG00000063524	Eno1	8.09451	7.12238	5.92732	22.9837	13.8982	18.9242	-1.40016	3.22809e-06
ENSMUSG00000024414	Mrpl27	17.5307	11.6449	10.1538	40.7207	33.7151	34.6097	-1.47125	3.24951e-06
ENSMUSG00000039456	Morc3	8.60273	7.84247	7.28179	3.01547	5.20789	2.58346	1.13459	3.2613e-06
ENSMUSG00000030062	Rpn1	9.72163	6.95996	5.23524	26.7562	16.1006	22.0578	-1.5665	3.27177e-06
ENSMUSG00000028416	Bag1	14.3763	8.98428	8.38034	42.2288	21.5267	39.0508	-1.69551	3.33743e-06
ENSMUSG00000024870	Rab1b	14.0785	11.3346	9.27668	39.058	23.8276	31.8794	-1.44984	3.36333e-06
ENSMUSG00000053317	Sec61b	20.917	13.4341	10.3606	46.2036	41.134	42.7314	-1.54055	3.41469e-06
ENSMUSG00000020903	Stx8	0.423671	0.300534	0.337682	1.30248	0.856664	1.22925	-1.67397	3.4255e-06
ENSMUSG00000032527	Pccb	5.98159	4.43467	3.48811	22.8771	11.0697	11.9321	-1.72229	3.43537e-06
ENSMUSG00000036764	Dnajc12	0.831838	0.734094	0.464029	2.71771	1.43093	5.97148	-2.3177	3.45693e-06
ENSMUSG00000031532	Saraf	4.27739	3.21204	2.31032	16.0712	6.89079	10.9413	-1.79061	3.48231e-06
ENSMUSG00000042670	Immp1l	3.92415	3.03866	2.65846	11.8536	9.35881	8.08377	-1.60642	3.53518e-06
ENSMUSG00000035376	Hacd2	6.85775	6.0877	6.26883	14.4224	14.5547	14.4954	-1.17792	3.559e-06
ENSMUSG00000024065	Ehd3	3.0936	3.15706	4.0458	1.88832	1.85198	0.925693	1.14189	3.63887e-06
ENSMUSG00000037190	Cyb561d2	0.501948	0.509115	0.355276	2.52226	1.29308	2.06557	-2.10572	3.65095e-06
ENSMUSG00000099764	Rps10-ps2	23.5216	19.0849	10.4528	86.6555	46.2306	52.8253	-1.80739	3.6724e-06
ENSMUSG00000095937	Gm12671	27.5977	15.8071	10.4711	55.8308	51.7653	90.7864	-1.88057	3.67643e-06
ENSMUSG00000068290	Ddrgk1	15.5496	12.365	10.4214	48.3629	28.9805	29.7663	-1.48232	3.70512e-06
ENSMUSG00000032802	Srxn1	1.97009	1.82601	1.72836	6.26551	3.71273	6.23198	-1.553	3.70826e-06
ENSMUSG00000005161	Prdx2	9.99605	6.38756	5.22257	27.2315	16.7265	21.0419	-1.58899	3.78243e-06
ENSMUSG00000030879	Mrpl17	2.26642	1.54096	1.27259	6.25773	3.63117	5.61473	-1.60971	3.84321e-06
ENSMUSG00000034911	Ushbp1	3.27172	3.29045	3.77168	1.19172	2.18403	0.93789	1.2604	3.8727e-06
ENSMUSG00000003053	Cyp2c29	47.3294	26.7894	11.9138	216.938	93.0063	89.8074	-2.21615	3.89267e-06
ENSMUSG00000036733	Rbm42	4.16733	4.08611	3.91055	10.5934	8.5707	10.7406	-1.29775	3.90968e-06
ENSMUSG00000022508	Bcl6	10.1504	8.8145	7.06901	4.66111	4.65559	2.02842	1.19832	3.9207e-06
ENSMUSG00000046364	Rpl27a	34.8952	26.9985	20.598	82.7031	59.2534	80.5474	-1.43151	4.0238e-06
ENSMUSG00000026082	Rev1	4.80067	6.07121	7.89153	2.88448	3.8187	2.44676	1.03609	4.0587e-06
ENSMUSG00000099927	Gm8226	56.3737	37.355	22.2802	184.05	98.2141	120.647	-1.79622	4.1121e-06
ENSMUSG00000114452	A530001N23Rik	0	0	0	0.00530319	0.212574	0.316123	-10.7977	4.11667e-06
ENSMUSG00000024583	Txnl1	3.64056	2.64725	2.27678	10.8858	6.0383	7.88856	-1.53462	4.13352e-06
ENSMUSG00000030654	Arl6ip1	19.4117	15.373	12.4505	43.4806	35.4528	39.8142	-1.32996	4.15895e-06
ENSMUSG00000009376	Met	2.12346	1.57122	1.61142	5.44153	3.90485	4.18804	-1.35091	4.1723e-06
ENSMUSG00000030884	Uqcrc2	23.706	14.1666	9.28881	73.6462	38.3125	52.9966	-1.8064	4.19955e-06
ENSMUSG00000023232	Serinc2	1.32298	0.842077	0.452843	4.26584	2.33646	5.59927	-2.22059	4.20392e-06
ENSMUSG00000022875	Kng1	270.34	213.605	197.184	713.755	424.858	670.217	-1.40906	4.21306e-06
ENSMUSG00000094257	Ap3s1-ps2	7.21937	5.38578	3.68479	1.17401	2.09639	0.548741	2.09266	4.23005e-06
ENSMUSG00000020241	Col6a2	2.3799	2.57586	2.58843	0.563668	1.2485	1.26724	1.29272	4.2805e-06
ENSMUSG00000043162	Pyurf	2.76476	2.37559	3.04835	8.51238	6.86247	5.72044	-1.36521	4.2808e-06
ENSMUSG00000065952	Rps23rg1	0.13043	0.22417	0.32817	1.9736	0.636328	1.58465	-2.61906	4.28453e-06
ENSMUSG00000028085	Gatb	1.54517	1.44411	1.26498	5.51555	2.99641	3.82456	-1.53596	4.28902e-06
ENSMUSG00000054435	Gimap4	3.17444	2.00785	2.20732	0.821087	1.1236	0.941233	1.35647	4.31736e-06
ENSMUSG00000041757	Plekha6	8.7314	12.4329	15.6254	4.39625	6.96829	6.02017	1.08148	4.34042e-06
ENSMUSG00000061882	Ccdc62	0.259636	0.668813	0.964985	0.216607	0.18045	0.127248	1.85253	4.41814e-06
ENSMUSG00000024222	Fkbp5	12.7496	9.51217	7.23692	6.39168	3.64571	2.50357	1.234	4.44321e-06
ENSMUSG00000059355	Wdr83os	6.43471	3.9714	3.71721	20.7362	11.6628	13.6224	-1.70423	4.45761e-06
ENSMUSG00000046727	Cystm1	0.805293	0.647729	0.433001	2.16839	1.59555	3.71251	-1.98701	4.49044e-06
ENSMUSG00000009281	Rarres2	50.0183	40.9842	37.7255	103.732	92.8755	98.3767	-1.19631	4.50784e-06
ENSMUSG00000031490	Eif4ebp1	4.95425	3.84248	2.893	13.9828	8.42217	12.5816	-1.58156	4.51289e-06
ENSMUSG00000037361	Sf3b6	1.63351	1.79475	1.07149	5.80614	3.61573	4.63848	-1.64372	4.55701e-06
ENSMUSG00000102145	Gm38056	0.258689	0.158918	0.021441	0.849195	1.29579	1.18958	-2.92505	4.59797e-06
ENSMUSG00000052435	Cebpe	0.107856	2.99196	4.97393	0	0	0	14.716	4.60155e-06
ENSMUSG00000020440	Arf5	19.6974	13.5045	13.0193	54.6863	38.2622	33.5273	-1.45223	4.62143e-06
ENSMUSG00000042705	Commd10	0.261527	0.271485	0.180594	1.03664	0.670534	0.74173	-1.77894	4.62381e-06
ENSMUSG00000069682	Gm10275	25.0406	20.3078	16.4851	58.7524	46.5318	53.9593	-1.36477	4.6267e-06
ENSMUSG00000024346	Pfdn1	9.08667	6.94143	6.53494	20.4212	16.7784	23.0889	-1.41792	4.6403e-06
ENSMUSG00000007338	Mrpl49	6.30734	5.00369	5.56616	15.8496	11.5999	14.8031	-1.32397	4.66896e-06
ENSMUSG00000053644	Aldh7a1	17.8511	16.0924	15.4788	57.6611	30.7476	41.5486	-1.3948	4.68103e-06
ENSMUSG00000084111	Gm15710	5.13571	3.114	3.34532	16.4788	8.99017	15.4497	-1.81926	4.69794e-06
ENSMUSG00000021290	Atp5mpl	12.7146	9.93849	6.95017	28.6736	25.9155	27.2838	-1.46763	4.73451e-06
ENSMUSG00000081051	Gm15427	23.3009	17.4146	13.4264	60.329	41.8397	51.3164	-1.50328	4.78133e-06
ENSMUSG00000038845	Phb	16.5047	12.2342	10.9897	39.4646	27.9029	34.1814	-1.35392	4.789e-06
ENSMUSG00000030249	Abcc9	1.75356	1.18346	0.790448	0.685751	0.357815	0.374256	1.39452	4.86861e-06
ENSMUSG00000078597	Cyp4a12b	62.1938	34.9377	12.6674	144.217	225.597	128.105	-2.18105	4.98131e-06
ENSMUSG00000033871	Ppargc1b	1.11524	1.46581	1.36779	0.470469	0.654414	0.247124	1.52514	5.02111e-06
ENSMUSG00000028495	Rps6	54.0884	39.3723	27.1908	163.805	90.6702	113.011	-1.60684	5.10493e-06
ENSMUSG00000006782	Cnp	0.67485	0.795879	0.704866	3.1491	1.76793	2.00816	-1.67044	5.1759e-06
ENSMUSG00000036504	Phpt1	3.92973	3.29557	2.40244	13.8595	8.58903	8.40784	-1.6803	5.22228e-06
ENSMUSG00000005672	Kit	0.392932	0.410916	0.623655	0.11226	0.212797	0.0581533	1.89728	5.24169e-06
ENSMUSG00000028398	Dmac1	8.38067	6.04668	4.74391	22.3559	15.8272	19.0815	-1.5787	5.26754e-06
ENSMUSG00000031521	Aga	1.63514	1.37211	1.19458	5.40262	3.65608	3.53012	-1.58305	5.27056e-06
ENSMUSG00000031176	Dynlt3	4.10041	3.63661	2.21088	16.4819	7.52605	9.78594	-1.7643	5.32269e-06
ENSMUSG00000025405	Inhbc	16.9361	13.1744	11.433	45.6082	27.4627	38.8138	-1.42932	5.3431e-06
ENSMUSG00000034994	Eef2	67.6739	53.4844	42.8354	224.566	108.045	148.741	-1.55345	5.3513e-06
ENSMUSG00000031818	Cox4i1	77.6181	54.6735	41.8555	172.029	138.627	157.582	-1.42694	5.38991e-06
ENSMUSG00000034889	Cactin	6.37862	7.26357	8.90567	2.89816	4.35905	3.97746	1.00503	5.40359e-06
ENSMUSG00000030895	Hpx	850.478	526.644	319.584	2084.38	1210.11	3799.27	-2.06382	5.41356e-06
ENSMUSG00000024165	Jpt2	0.695269	0.378897	0.281725	2.08354	1.57407	1.47905	-1.92159	5.44089e-06
ENSMUSG00000017404	Rpl19	124.078	93.0633	76.9649	266.623	214.584	265.971	-1.34511	5.45726e-06
ENSMUSG00000035885	Cox8a	84.9733	58.6057	36.9976	198.142	157.768	187.958	-1.59064	5.46996e-06
ENSMUSG00000001642	Akr1b3	0.365116	0.205337	0.0360273	1.41351	0.981685	1.53828	-2.69727	5.55785e-06
ENSMUSG00000037411	Serpine1	1.7522	1.15815	0.0606434	0.160009	0.0753418	0.101982	3.1387	5.56141e-06
ENSMUSG00000073481	Mtarc2	20.4432	14.1643	12.52	58.0499	36.0272	36.5582	-1.4709	5.57047e-06
ENSMUSG00000003346	Abhd17a	9.73372	7.48557	8.48981	29.8526	16.0508	25.9296	-1.48237	5.57136e-06
ENSMUSG00000095134	Mid1-ps1	3.827	1.71936	0.616905	0.191556	0.477035	0.298975	2.67126	5.60066e-06
ENSMUSG00000021338	Carmil1	8.75335	10.9216	13.0783	3.83085	7.17988	3.83168	1.14191	5.6038e-06
ENSMUSG00000038722	Bud31	7.79893	4.83658	3.57248	19.1461	12.4679	24.2449	-1.78508	5.6952e-06
ENSMUSG00000014748	Tex261	2.0221	1.90969	1.35666	6.48993	3.48899	6.42079	-1.63275	5.77687e-06
ENSMUSG00000056899	Immp2l	4.94933	3.42698	4.07267	12.1857	9.44023	10.5771	-1.37117	5.85773e-06
ENSMUSG00000062456	Rpl9-ps6	3.63345	2.17668	2.38348	15.0289	6.81326	9.35589	-1.92888	6.0292e-06
ENSMUSG00000075543	Urad	4.41654	4.16389	2.97637	12.7981	9.16604	14.0258	-1.63885	6.08578e-06
ENSMUSG00000064372	mt-Tp	2131.19	2751.1	2538.79	685.26	1625.8	622.549	1.33895	6.14056e-06
ENSMUSG00000020265	Sumo3	3.5799	2.47759	2.2124	10.6657	6.1428	7.3242	-1.54505	6.16249e-06
ENSMUSG00000027566	Psma7	15.7436	12.5245	10.8013	36.6634	26.5699	34.2052	-1.31846	6.20511e-06
ENSMUSG00000002265	Peg3	4.25277	7.78071	11.9073	4.66464	2.21599	1.86969	1.45206	6.20845e-06
ENSMUSG00000006095	Tbcb	5.12163	3.22327	2.72992	11.8898	9.76587	11.4605	-1.58025	6.21963e-06
ENSMUSG00000016541	Atxn10	3.84104	2.83018	2.32533	14.3554	5.99986	10.2408	-1.7659	6.29627e-06
ENSMUSG00000027215	Cd82	6.15681	5.24188	6.513	19.7596	11.8644	14.331	-1.35932	6.43542e-06
ENSMUSG00000027133	Nop10	7.1503	4.78162	5.66005	21.1696	15.3201	13.0255	-1.49295	6.49758e-06
ENSMUSG00000074748	Atxn7l3b	6.736	6.02413	5.01564	18.8514	11.5493	15.5276	-1.36947	6.53289e-06
ENSMUSG00000064351	mt-Co1	100585	109249	116639	35147.5	71177.4	52351.2	1.04088	6.5364e-06
ENSMUSG00000081534	Slc48a1	3.83067	2.67395	2.68583	12.4703	5.81921	10.3937	-1.642	6.58611e-06
ENSMUSG00000058135	Gstm1	554.728	457.917	405.271	1261.17	1068.02	968.832	-1.21783	6.58711e-06
ENSMUSG00000028367	Txn1	99.7105	88.9723	91.005	190.255	213.201	229.554	-1.17841	6.61352e-06
ENSMUSG00000038803	Ost4	11.1191	8.98408	9.82663	27.3598	19.6644	28.9224	-1.3434	6.69847e-06
ENSMUSG00000032496	Ltf	0.0167295	0	0.0166287	0.0953137	0.167244	0.740094	-4.90963	6.73978e-06
ENSMUSG00000022706	Mrpl40	3.27675	2.24497	1.96107	8.37229	6.06391	7.50916	-1.55227	6.75562e-06
ENSMUSG00000028957	Per3	3.30191	6.678	10.9144	2.82571	3.11394	1.51505	1.48688	6.76668e-06
ENSMUSG00000032966	Fkbp1a	2.3757	2.12668	1.65258	6.38897	4.16448	7.74365	-1.57179	6.78806e-06
ENSMUSG00000062054	Iah1	6.94721	4.82327	2.2225	21.5223	13.6893	15.7196	-1.86384	6.85774e-06
ENSMUSG00000001604	Tcea3	9.82814	9.30326	8.84702	29.1068	17.4269	26.1218	-1.37676	6.86366e-06
ENSMUSG00000074457	S100a16	2.77496	2.43559	1.7595	9.64263	4.95066	8.01847	-1.69783	6.86528e-06
ENSMUSG00000053062	Jam2	1.15407	0.898768	1.2221	0.426366	0.59229	0.484329	1.12364	6.90109e-06
ENSMUSG00000029840	Mtpn	4.36961	3.75393	3.20739	14.6656	7.35426	10.1789	-1.50674	6.93115e-06
ENSMUSG00000029486	Mrpl1	1.99471	1.75878	1.53047	5.91156	3.8636	4.20645	-1.40384	7.00818e-06
ENSMUSG00000069307	Hist1h2bq	0.611913	0.436346	0.16896	1.78753	1.96658	2.45957	-2.35186	7.02167e-06
ENSMUSG00000083596	Rpl21-ps15	13.5431	14.1529	13.4077	42.9033	30.9833	30.4546	-1.34397	7.04465e-06
ENSMUSG00000091971	Hspa1a	0.704072	0.613639	0.682809	2.35621	1.82932	1.81573	-1.58489	7.14224e-06
ENSMUSG00000001348	Acp5	21.3346	16.9726	17.3346	53.4296	36.4036	43.5751	-1.26161	7.16189e-06
ENSMUSG00000034424	Gcsh	11.9697	8.05777	6.1532	47.2317	15.0646	37.8335	-1.9353	7.19221e-06
ENSMUSG00000001666	Ddt	69.1767	47.0309	32.7914	191.935	109.656	154.402	-1.61371	7.20355e-06
ENSMUSG00000050860	Phospho1	0	0	0.0127517	0.819983	0.198538	0.218898	-6.6005	7.30678e-06
ENSMUSG00000032528	Vipr1	1.92761	2.32839	2.65721	1.40978	1.1142	0.67711	1.11079	7.37853e-06
ENSMUSG00000003970	Rpl8	37.2769	27.1269	21.624	108.91	59.6925	77.7266	-1.51771	7.38904e-06
ENSMUSG00000026342	Slc35f5	3.26243	2.30333	2.34527	11.0134	5.1969	7.98616	-1.61286	7.39795e-06
ENSMUSG00000060807	Serpina6	40.1635	49.1082	62.5716	193.958	94.0935	151.713	-1.53415	7.41481e-06
ENSMUSG00000031023	Akip1	4.99496	4.76086	4.12555	14.795	9.88074	11.7489	-1.39176	7.41805e-06
ENSMUSG00000032116	Stt3a	2.07769	1.59183	1.24478	7.60871	3.29983	4.73348	-1.67037	7.41927e-06
ENSMUSG00000094708	Gm10359	26.9378	16.3059	10.4978	51.4638	50.8486	84.8543	-1.80022	7.46798e-06
ENSMUSG00000050708	Ftl1	903.227	727.759	646.084	1964.55	1518.87	1902.67	-1.24206	7.488e-06
ENSMUSG00000032009	Sesn3	0.236523	0.285745	0.310861	0.880712	0.78779	0.620848	-1.45833	7.5102e-06
ENSMUSG00000024391	Apom	10.7354	7.98101	7.32243	39.5018	18.5737	22.5918	-1.63132	7.57083e-06
ENSMUSG00000058558	Rpl5	10.998	7.79118	6.59761	37.083	16.7772	24.0076	-1.61695	7.61634e-06
ENSMUSG00000039395	Mreg	1.92555	1.63298	0.958338	9.23225	3.48605	5.00446	-1.97221	7.68724e-06
ENSMUSG00000038982	Bloc1s5	0.553933	0.474631	0.644442	3.35078	1.34797	1.43796	-1.87502	7.7961e-06
ENSMUSG00000054408	Spcs3	5.44248	4.00166	3.95852	15.8441	9.32781	10.8408	-1.42599	7.81604e-06
ENSMUSG00000051853	Arf3	2.31582	2.04357	1.84206	7.83585	3.82274	6.23941	-1.52912	7.97114e-06
ENSMUSG00000028445	Enho	8.35679	6.48567	5.09528	23.9263	13.5158	21.4829	-1.56338	7.98847e-06
ENSMUSG00000049299	Trappc1	4.98236	5.07969	4.62025	14.7197	10.391	12.6622	-1.36328	8.10104e-06
ENSMUSG00000022110	Sucla2	4.3944	3.31092	2.93233	15.9982	7.01886	9.80742	-1.62559	8.11803e-06
ENSMUSG00000078636	Gm7336	29.5959	17.9098	11.7102	54.6032	55.5875	97.6313	-1.81129	8.12754e-06
ENSMUSG00000020733	Slc9a3r1	20.3768	19.7718	20.5564	68.6643	34.0956	68.7951	-1.49878	8.22547e-06
ENSMUSG00000026933	Camsap1	1.65614	1.59737	1.37489	0.680259	0.991454	0.635903	1.00411	8.2338e-06
ENSMUSG00000025260	Hsd17b10	43.6299	29.8193	25.1357	109.847	68.8479	92.3645	-1.45917	8.2902e-06
ENSMUSG00000014959	Gorasp2	6.74009	5.06078	4.42777	15.7577	11.2066	14.5682	-1.3557	8.33779e-06
ENSMUSG00000008301	Phax	2.8567	3.17663	2.20377	9.74302	5.70508	8.12752	-1.51709	8.37938e-06
ENSMUSG00000069939	Gm12070	28.7681	18.5601	12.9838	58.5311	50.4791	80.0556	-1.64837	8.4356e-06
ENSMUSG00000057963	Itpk1	1.0309	0.890189	1.07232	3.36466	2.12184	3.22616	-1.54132	8.43607e-06
ENSMUSG00000030934	Oat	50.362	49.6665	41.4626	131.361	96.8536	97.8674	-1.20452	8.45005e-06
ENSMUSG00000059481	Plg	187.923	143.601	110.091	571.891	278.471	443.84	-1.5512	8.45749e-06
ENSMUSG00000037563	Rps16	42.7961	29.7812	23.7204	115.018	69.3748	85.8972	-1.48894	8.60157e-06
ENSMUSG00000039007	Cpq	5.0779	3.49001	3.14672	14.7384	7.87554	10.9725	-1.51957	8.66029e-06
ENSMUSG00000003429	Rps11	94.9142	67.4214	59.3154	188.582	175.841	180.348	-1.29736	8.66383e-06
ENSMUSG00000023122	Sult1c2	1.28422	1.3759	1.92521	6.5483	2.74353	11.878	-2.20691	8.68699e-06
ENSMUSG00000029776	Hibadh	21.7098	17.9805	16.3777	46.0118	38.87	41.1156	-1.16814	8.69435e-06
ENSMUSG00000021594	Srd5a1	5.58999	5.36503	5.99538	23.9678	14.0617	10.9033	-1.52948	8.69521e-06
ENSMUSG00000028766	Alpl	4.98088	6.17728	7.99603	3.08548	3.97882	2.4725	1.00608	8.74095e-06
ENSMUSG00000046687	Gm5424	81.9438	57.4881	42.1617	220.787	120.394	206.99	-1.59392	8.77072e-06
ENSMUSG00000001588	Acap1	0.944565	1.27562	1.60121	0.556334	0.623132	0.305651	1.36353	8.77829e-06
ENSMUSG00000026087	Mrpl30	5.02767	3.52899	3.14635	11.8153	8.5595	10.6091	-1.40464	8.84186e-06
ENSMUSG00000036040	Adamtsl2	1.29952	1.21576	1.12156	0.482547	0.739793	0.327122	1.23092	8.8719e-06
ENSMUSG00000027080	Med19	2.1913	1.75957	1.34616	5.39475	4.44552	5.41561	-1.52611	8.92869e-06
ENSMUSG00000116972	Gm6278	0.05789	0.164991	0.929388	6.34578	2.50066	3.6921	-3.44382	8.93767e-06
ENSMUSG00000041567	Serpina12	1.0324	0.652024	0.51597	1.77679	6.57354	2.37139	-2.2847	8.94253e-06
ENSMUSG00000037049	Smpd1	1.984	1.6826	1.59004	7.03372	3.28294	5.681	-1.60565	9.0171e-06
ENSMUSG00000058443	Rpl10-ps3	8.16999	6.26229	4.4146	27.9518	13.5866	20.7161	-1.72385	9.03744e-06
ENSMUSG00000093916	Gm379	0.0254757	0.22157	0.253407	0.757508	1.26226	2.1124	-3.04559	9.06633e-06
ENSMUSG00000040723	Rcsd1	0.625104	0.539576	0.665378	0.264653	0.332435	0.157003	1.27908	9.16622e-06
ENSMUSG00000003623	Crot	35.2103	25.8517	21.2309	70.2	69.8001	63.6208	-1.30704	9.17016e-06
ENSMUSG00000022452	Smdt1	9.95143	8.53393	6.24819	23.9768	17.2438	28.1993	-1.48888	9.18731e-06
ENSMUSG00000038188	Scarf1	17.8584	15.9375	16.2824	5.57967	11.4332	5.15727	1.17557	9.24799e-06
ENSMUSG00000022216	Psme1	21.0039	15.3909	13.3201	49.5006	33.2486	48.0352	-1.39544	9.258e-06
ENSMUSG00000031618	Nr3c2	0.269884	0.275803	0.274532	1.03693	0.863928	0.669809	-1.64806	9.28075e-06
ENSMUSG00000021696	Elovl7	0	0	0	0.014054	0.079056	0.355771	-10.5472	9.36833e-06
ENSMUSG00000012123	Crybg2	0.166887	0.519327	0.755037	0.168992	0.0887897	0.0858266	2.06848	9.44295e-06
ENSMUSG00000037942	Crp	15.8261	13.9014	11.5744	47.4701	23.6952	49.0097	-1.54086	9.51105e-06
ENSMUSG00000091561	Gm6665	1.58434	0.942461	0.579579	6.0705	3.70022	5.40571	-2.28852	9.54108e-06
ENSMUSG00000021361	Tmem14c	16.8962	12.2068	12.4606	67.2676	25.0931	42.5928	-1.69907	9.61364e-06
ENSMUSG00000020053	Igf1	22.0534	23.5581	23.0506	46.4985	49.7692	55	-1.13952	9.64337e-06
ENSMUSG00000078300	Gm2606	16.0053	10.6129	7.15072	29.4925	31.078	57.0399	-1.80025	9.66391e-06
ENSMUSG00000084131	Rpl3-ps2	0.069094	0.068276	0.149536	3.37529	1.26592	0.186874	-4.0728	9.67244e-06
ENSMUSG00000069324	Gm5096	19.7268	11.0666	4.48754	77.3084	30.4614	50.1627	-2.16235	9.77505e-06
ENSMUSG00000028964	Park7	32.4295	24.6857	18.8853	75.5927	54.9598	65.7943	-1.36932	9.79659e-06
ENSMUSG00000009894	Snap47	4.1202	4.41485	3.81768	11.8997	7.96527	10.9437	-1.3185	9.80267e-06
ENSMUSG00000032261	Sh3bgrl2	0.630423	0.401042	0.593099	2.40818	1.19815	1.54437	-1.66472	1.01167e-05
ENSMUSG00000031119	Gpc4	3.51127	3.00798	2.30337	10.5095	6.35309	7.62643	-1.47286	1.01863e-05
ENSMUSG00000029260	Ugt2b34	27.8287	22.5106	18.0545	68.7604	49.4328	51.0445	-1.30711	1.03292e-05
ENSMUSG00000036299	BC031181	6.67142	5.85203	5.12025	17.8495	12.7343	13.2502	-1.3129	1.03822e-05
ENSMUSG00000037499	Nenf	1.59627	1.15313	1.25625	6.12746	3.29242	7.36777	-2.06729	1.04604e-05
ENSMUSG00000062611	Rps3a2	12.6648	6.40524	5.59334	4.15064	2.33111	2.4874	1.45933	1.05281e-05
ENSMUSG00000018858	Mrpl58	2.97548	2.3492	1.95853	8.37052	5.28091	6.21609	-1.44777	1.05394e-05
ENSMUSG00000038342	Mlxip	0.690031	0.873127	1.1524	0.42837	0.284775	0.475437	1.19201	1.06235e-05
ENSMUSG00000091478	Gm10039	41.0238	33.4803	23.242	88.6977	76.6101	98.8035	-1.43403	1.06496e-05
ENSMUSG00000037971	1110032A03Rik	2.83667	2.59636	2.49941	6.89347	5.38056	5.91844	-1.19751	1.06829e-05
ENSMUSG00000020857	Nme2	56.1826	43.7906	35.6519	109.841	103.896	115.802	-1.28083	1.07493e-05
ENSMUSG00000030653	Gm45837	2.43321	2.91657	2.90537	1.30777	1.71377	0.902919	1.0728	1.07513e-05
ENSMUSG00000028798	Eif3i	2.90337	1.9587	1.70743	9.56502	4.83492	5.88979	-1.6269	1.08116e-05
ENSMUSG00000075552	Cyp3a41b	0.240305	0.250947	0.097297	11.2081	0.355103	52.3724	-6.76331	1.0822e-05
ENSMUSG00000039377	Hlx	1.16707	1.01863	1.08568	0.465523	0.389365	0.211351	1.61737	1.10287e-05
ENSMUSG00000014773	Dll1	1.86057	1.79203	1.76636	0.548454	0.536655	1.09942	1.3107	1.11355e-05
ENSMUSG00000055302	Mrfap1	19.3925	16.1852	10.4146	56.4635	33.2028	41.8483	-1.51576	1.11569e-05
ENSMUSG00000034285	Nipsnap1	35.1392	32.034	32.1872	105.976	59.6244	79.7387	-1.30403	1.11778e-05
ENSMUSG00000116993	Gm32461	1.54933	1.68425	2.05257	4.08974	5.84437	5.31042	-1.528	1.12596e-05
ENSMUSG00000034664	Itga2b	1.5464	1.31409	1.46405	0.551036	0.890476	0.460759	1.18483	1.12657e-05
ENSMUSG00000110234	Gm45799	0.17451	0.829212	1.3231	0.032668	0.21079	0.0356964	3.05923	1.1361e-05
ENSMUSG00000029918	Mrps33	5.75427	4.84461	4.62071	12.7347	11.5642	11.6902	-1.24163	1.14508e-05
ENSMUSG00000059070	Rpl18	14.7361	9.70421	8.73269	32.6756	24.5065	28.4016	-1.36733	1.15527e-05
ENSMUSG00000031839	Hsbp1	12.067	9.78641	7.93896	27.5019	22.44	23.0022	-1.29185	1.15565e-05
ENSMUSG00000032076	Cadm1	0.31654	0.286962	0.267455	1.09519	0.585586	0.917453	-1.57686	1.16567e-05
ENSMUSG00000078348	Sf3b5	2.07858	1.53161	1.20809	5.44015	3.57944	4.74786	-1.51467	1.1769e-05
ENSMUSG00000020460	Rps27a	22.1869	19.0617	18.1688	66.7029	37.4526	46.4211	-1.34154	1.18067e-05
ENSMUSG00000029152	Ociad1	4.83585	4.24533	3.47796	13.8337	7.88296	11.1954	-1.38988	1.19044e-05
ENSMUSG00000004328	Hif3a	0.11664	0.12897	0.114101	0.0259715	0.00949423	0.0131255	2.88807	1.2007e-05
ENSMUSG00000057375	Yipf1	0.32639	0.264403	0.190268	2.21294	0.469305	1.20147	-2.31393	1.20127e-05
ENSMUSG00000024990	Rbp4	629.314	417.624	304.261	1811.64	1079.89	1103.12	-1.56383	1.20349e-05
ENSMUSG00000020267	Hint1	39.5833	28.3375	19.193	101.742	68.0411	79.2424	-1.51532	1.21367e-05
ENSMUSG00000051346	Spryd4	4.62117	4.66235	3.80295	14.503	8.77641	11.3876	-1.40549	1.23028e-05
ENSMUSG00000012428	Steap4	5.5537	5.38058	5.60568	17.0282	9.55784	19.7319	-1.48561	1.25798e-05
ENSMUSG00000026307	Scly	5.47021	4.69516	4.36257	13.994	9.15752	11.9917	-1.27441	1.27451e-05
ENSMUSG00000024099	Ndufv2	18.3094	13.3455	10.7495	42.7864	30.6293	36.3007	-1.37149	1.29152e-05
ENSMUSG00000098789	Jmjd7	0	0	0	0.423002	0.182879	0.101275	-11.2028	1.29271e-05
ENSMUSG00000043398	Gpr135	2.82343	3.46344	3.56016	1.28311	2.0753	1.02614	1.16726	1.29511e-05
ENSMUSG00000075706	Gpx4	35.9393	21.5373	18.0667	82.9436	64.4037	62.472	-1.47377	1.2965e-05
ENSMUSG00000083833	Gm13841	41.6407	29.3076	25.2357	88.361	72.7653	85.2328	-1.35689	1.29681e-05
ENSMUSG00000021814	Anxa7	4.10269	3.82893	4.22209	11.4834	7.71816	9.0206	-1.21543	1.31015e-05
ENSMUSG00000026095	Asnsd1	1.65399	1.32274	1.67366	6.57468	3.25992	3.92573	-1.56509	1.31778e-05
ENSMUSG00000075511	1700001L05Rik	0.960049	1.39441	2.10697	0.664196	0.672821	0.615524	1.19215	1.32239e-05
ENSMUSG00000046814	Gchfr	31.2831	22.8285	17.3491	89.8947	50.8007	64.1832	-1.51955	1.33057e-05
ENSMUSG00000030876	Mettl9	3.23056	2.40287	1.92489	9.83314	4.7938	8.11655	-1.58932	1.34484e-05
ENSMUSG00000038539	Atf5	40.0939	32.0865	22.7799	81.4153	71.2565	93.7325	-1.37563	1.37195e-05
ENSMUSG00000030082	Sec61a1	7.04901	5.09469	4.66489	21.895	10.3178	15.8145	-1.51466	1.37392e-05
ENSMUSG00000027669	Gnb4	0.229446	0.203427	0.214959	0.0809241	0.0897601	0.0860006	1.33562	1.37861e-05
ENSMUSG00000052310	Slc39a1	4.70173	4.18591	3.48587	16.2135	7.05914	14.9035	-1.62541	1.38257e-05
ENSMUSG00000017344	Vtn	661.87	458.404	331.278	1551.47	987.926	1655.91	-1.53118	1.39893e-05
ENSMUSG00000040842	Szrd1	5.24242	4.24428	4.6433	14.7828	8.57957	12.762	-1.35421	1.40699e-05
ENSMUSG00000049760	Micos13	5.22412	3.73504	2.21696	14.9994	11.1758	10.3402	-1.70808	1.41156e-05
ENSMUSG00000025971	Maip1	0.786071	0.77109	0.645519	2.17393	1.62052	1.73313	-1.32739	1.41638e-05
ENSMUSG00000029267	Mtf2	2.67189	3.68501	3.57624	1.38724	2.16579	1.4024	1.00324	1.41985e-05
ENSMUSG00000025809	Itgb1	4.88688	4.70385	3.8636	12.873	8.23287	14.4639	-1.40258	1.43288e-05
ENSMUSG00000046352	Gjb2	19.5381	14.6713	12.2014	45.418	30.2887	46.0216	-1.39113	1.4357e-05
ENSMUSG00000020368	Canx	9.65796	7.80007	5.65108	30.2949	17.3011	17.5602	-1.49544	1.43663e-05
ENSMUSG00000002102	Psmc3	12.0502	9.80474	7.55161	36.3538	17.7455	30.9227	-1.5317	1.44853e-05
ENSMUSG00000101514	Gm5524	2.5728	3.78383	4.92363	12.4407	9.65885	9.75796	-1.49784	1.45428e-05
ENSMUSG00000061833	Gm6311	16.3735	13.2779	12.8588	52.0314	23.8756	52.092	-1.59025	1.46798e-05
ENSMUSG00000016757	Ttll12	0.460725	0.384956	0.385736	1.59761	0.93949	1.53425	-1.72519	1.47397e-05
ENSMUSG00000026715	Serpinc1	93.7112	70.9454	58.4075	224.761	153.042	177.619	-1.31613	1.4838e-05
ENSMUSG00000041625	Ggact	2.38061	2.46549	2.28496	6.53948	4.92042	4.99391	-1.20623	1.51665e-05
ENSMUSG00000035242	Oaz1	20.3771	14.6003	11.5233	71.5895	35.3156	35.2132	-1.61177	1.55356e-05
ENSMUSG00000043068	Fam89a	0.829334	0.404526	0.285313	1.84681	2.94851	2.71943	-2.30644	1.56011e-05
ENSMUSG00000037348	Paqr7	1.51601	1.31812	1.5423	4.92707	3.10441	3.35239	-1.37917	1.56693e-05
ENSMUSG00000034875	Nudt19	1.64305	2.19802	2.51156	9.07988	4.73379	5.31254	-1.59013	1.56868e-05
ENSMUSG00000107002	0610012G03Rik	7.98478	6.37609	6.41053	17.1706	14.9353	16.5281	-1.22737	1.57356e-05
ENSMUSG00000045867	Cradd	0.492292	0.534656	0.315444	1.93663	1.0556	1.55648	-1.76065	1.58211e-05
ENSMUSG00000085442	Gm3362	9.53721	8.05169	7.15023	24.3476	17.7561	26.6886	-1.47545	1.58701e-05
ENSMUSG00000026675	Hsd17b7	1.57985	1.45854	1.58897	5.3053	2.744	4.79007	-1.47231	1.59313e-05
ENSMUSG00000109509	Rps12-ps4	14.7194	9.71302	9.28968	39.0358	29.288	27.0802	-1.50036	1.59327e-05
ENSMUSG00000001056	Nhp2	3.71757	3.28832	1.30098	10.5166	8.44181	11.3298	-1.86638	1.61033e-05
ENSMUSG00000024772	Ehd1	2.81061	1.92728	1.62847	7.22982	4.87604	5.51284	-1.46857	1.61072e-05
ENSMUSG00000063787	Chchd1	4.41215	3.72485	2.92338	14.828	8.7487	9.6642	-1.58756	1.61876e-05
ENSMUSG00000028851	Nudc	6.24135	5.2384	3.26261	19.2777	11.4609	13.4078	-1.58233	1.62914e-05
ENSMUSG00000082062	Ftl2-ps	4.97166	3.6349	3.11971	17.7103	8.90589	12.9103	-1.75307	1.6333e-05
ENSMUSG00000074272	Ceacam1	13.5391	11.5535	10.4845	30.2019	22.1797	30.6481	-1.22268	1.63964e-05
ENSMUSG00000045128	Rpl18a	50.6286	39.0995	32.3156	113.327	86.8123	93.7996	-1.26812	1.64131e-05
ENSMUSG00000096105	Bhmt-ps1	1.07079	0.470067	0.274008	5.59809	2.19844	2.68767	-2.53028	1.66446e-05
ENSMUSG00000025208	Mrpl43	4.32756	3.33062	3.09619	13.6065	7.43513	9.54375	-1.50792	1.66458e-05
ENSMUSG00000009112	Bcl2l13	0.711964	0.71523	0.688094	2.11452	1.44213	1.67902	-1.30752	1.66714e-05
ENSMUSG00000030007	Cct7	3.72723	2.3872	2.4395	9.16314	5.88977	7.38315	-1.39116	1.67955e-05
ENSMUSG00000039347	Atp6v0e2	0.321637	0.29178	0.28161	1.23583	0.817231	2.1317	-2.22514	1.68449e-05
ENSMUSG00000019872	Smpdl3a	1.47891	1.14422	1.08766	4.71934	2.72909	3.8515	-1.60652	1.73297e-05
ENSMUSG00000008892	Vdac3	3.29314	2.65394	2.19295	10.0956	5.60027	6.46237	-1.44474	1.74136e-05
ENSMUSG00000022111	Uchl3	0.930649	0.59974	0.642053	2.39884	1.86934	1.98348	-1.52492	1.74932e-05
ENSMUSG00000061477	Rps7	25.7172	19.4099	14.1557	62.0448	44.7569	47.9758	-1.38451	1.75197e-05
ENSMUSG00000062397	Zfp706	4.69996	3.47211	2.23331	10.5179	8.07547	11.067	-1.5112	1.77398e-05
ENSMUSG00000031021	Tmem9b	2.0137	1.47234	0.981303	5.44176	3.73165	5.11289	-1.67715	1.77683e-05
ENSMUSG00000052142	Rasal3	0.450375	0.339605	0.41811	0.177579	0.0926366	0.0730002	1.81554	1.80621e-05
ENSMUSG00000020514	Mrpl22	6.26454	5.21037	4.30136	14.8722	12.0312	13.9735	-1.37353	1.81419e-05
ENSMUSG00000094870	Zfp131	6.03968	5.044	3.71628	1.66586	3.05163	2.25077	1.08672	1.82524e-05
ENSMUSG00000032388	Spg21	1.66511	1.53584	1.23774	5.77684	2.76239	4.77	-1.58422	1.83435e-05
ENSMUSG00000027510	Rbm38	1.32259	1.23695	1.55203	0.634229	0.695289	0.489182	1.17678	1.83776e-05
ENSMUSG00000037820	Tgm2	4.21087	4.21741	3.45527	11.0237	7.30272	17.9494	-1.61004	1.85145e-05
ENSMUSG00000024608	Rps14	25.5702	17.2296	12.9715	57.8241	43.8387	47.5341	-1.41962	1.865e-05
ENSMUSG00000000751	Rpa1	0.456286	0.467175	0.39734	1.6919	0.917118	1.43381	-1.61395	1.87036e-05
ENSMUSG00000032459	Mrps22	0.956672	0.851508	0.601312	2.60373	1.9316	2.37389	-1.5198	1.87949e-05
ENSMUSG00000041426	Hibch	2.96626	2.64109	2.34106	7.89345	5.43577	5.68547	-1.25838	1.8866e-05
ENSMUSG00000055737	Ghr	15.7379	19.7356	23.4391	62.6388	45.0841	38.8844	-1.31531	1.89383e-05
ENSMUSG00000006390	Elovl1	5.88517	5.83013	5.32264	12.3942	12.018	16.2931	-1.25647	1.90268e-05
ENSMUSG00000009927	Rps25	37.2937	26.8472	26.5673	71.4038	63.6646	74.5486	-1.20845	1.90273e-05
ENSMUSG00000035781	R3hdm4	1.72987	1.57598	1.51547	5.43883	2.89292	4.58715	-1.42198	1.91046e-05
ENSMUSG00000029417	Cxcl9	1.33586	0.556123	0.551489	6.2467	4.13923	1.50906	-2.28335	1.91583e-05
ENSMUSG00000117905	Gm50230	0.018389	0.109762	0.150919	0	0	0	9.86145	1.93503e-05
ENSMUSG00000066150	Slc31a1	9.08136	8.61809	7.95216	29.5258	15.7491	19.6464	-1.33964	1.93802e-05
ENSMUSG00000031703	Itfg1	1.30839	0.904631	0.932974	3.40347	2.2341	2.45332	-1.36278	1.94343e-05
ENSMUSG00000026866	Kynu	12.0254	10.9456	10.9509	23.3049	26.5379	23.1568	-1.10567	1.94515e-05
ENSMUSG00000022370	Mrpl13	1.33271	0.842161	0.584545	3.35353	2.26568	2.8392	-1.61602	1.95269e-05
ENSMUSG00000028536	2610528J11Rik	2.17125	2.14898	2.9474	8.38427	5.64223	6.80238	-1.51903	1.95487e-05
ENSMUSG00000031133	Arhgef6	0.657943	0.56341	0.534626	0.229816	0.299248	0.0996616	1.48178	1.96224e-05
ENSMUSG00000104496	Gm5837	0.263295	0.442718	0.26827	3.16562	3.47116	0.557275	-2.88439	1.9756e-05
ENSMUSG00000048277	Syngr2	9.58709	9.17857	9.66463	29.0179	17.6608	21.7415	-1.26699	1.98739e-05
ENSMUSG00000071644	Eef1g	11.8283	8.40158	7.97051	36.5894	18.0392	23.9356	-1.47816	1.99599e-05
ENSMUSG00000002058	Unc119	2.36047	1.69981	1.18274	5.65425	4.21998	6.03868	-1.60173	2.00746e-05
ENSMUSG00000015247	Nipsnap3b	9.90773	9.34171	5.46253	28.5645	19.1034	20.7931	-1.47007	2.01629e-05
ENSMUSG00000041180	Hectd2	0.629149	0.453252	0.798566	0.372828	0.189327	0.168787	1.36364	2.01838e-05
ENSMUSG00000000093	Tbx2	1.4846	1.75274	1.28986	0.682658	0.797579	0.717647	1.04251	2.01881e-05
ENSMUSG00000036932	Aifm1	6.66474	5.7918	4.67193	16.9822	11.2323	13.679	-1.29033	2.02342e-05
ENSMUSG00000086922	Gm13835	22.3868	15.6172	14.5167	51.3389	40.1428	40.2821	-1.32699	2.03207e-05
ENSMUSG00000044676	Zfp612	5.5351	4.05911	4.4132	1.67498	3.13944	2.07576	1.02358	2.05005e-05
ENSMUSG00000027706	Sec62	6.97299	5.72591	5.07524	18.5739	12.6231	12.2641	-1.28995	2.06586e-05
ENSMUSG00000044600	Smim7	2.57503	1.97276	1.7982	7.98884	4.14037	5.83816	-1.50146	2.07279e-05
ENSMUSG00000028673	Fuca1	3.63537	3.19732	3.10384	16.0962	5.41241	10.5438	-1.68962	2.07366e-05
ENSMUSG00000035150	Eif2s3x	1.6477	1.01612	1.01702	5.66816	2.79555	3.21652	-1.66596	2.11916e-05
ENSMUSG00000061650	Med9	0.689764	0.86483	1.14644	2.96053	2.34735	3.71158	-1.73953	2.12471e-05
ENSMUSG00000023939	Mrpl14	20.3695	15.7593	15.1421	37.9898	40.8049	40.1199	-1.21372	2.1636e-05
ENSMUSG00000083563	Gm13340	64.639	95.7001	74.2272	20.0729	51.2087	31.3401	1.19266	2.17609e-05
ENSMUSG00000029759	Pon3	3.98578	2.69332	2.47039	11.3873	6.67383	7.35359	-1.4739	2.18425e-05
ENSMUSG00000082884	Gm13339	8.56375	18.2002	9.40376	4.41868	5.65239	4.25188	1.33637	2.185e-05
ENSMUSG00000021091	Serpina3n	64.9656	48.0335	42.414	192.676	85.5009	177.23	-1.55105	2.19934e-05
ENSMUSG00000030647	Ndufc2	21.6514	16.4768	11.547	51.5304	41.1045	39.9834	-1.41668	2.20221e-05
ENSMUSG00000025512	Chid1	0.605028	0.458521	0.299099	1.62305	1.02287	1.53485	-1.61736	2.21523e-05
ENSMUSG00000030869	Ndufab1	3.25468	3.18517	2.57871	6.91794	6.23302	7.35094	-1.18479	2.23226e-05
ENSMUSG00000027805	Pfn2	0.0782	0.127654	0.113843	0.716736	0.301261	0.835699	-2.53563	2.24044e-05
ENSMUSG00000030824	Nucb1	4.56731	4.49669	3.64288	12.907	7.69443	10.4634	-1.28967	2.25316e-05
ENSMUSG00000033688	1300017J02Rik	41.1582	34.2733	27.6222	115.788	65.7118	81.0081	-1.34896	2.26307e-05
ENSMUSG00000027952	Pmvk	0.944991	1.77032	1.1155	7.08713	3.32738	3.71152	-1.88263	2.2635e-05
ENSMUSG00000028013	Ppa2	1.064	0.870517	0.752985	3.23661	1.76014	2.30416	-1.44181	2.26796e-05
ENSMUSG00000041605	Inava	0	0	0	0.0115672	0.0192002	0.332604	-10.2423	2.27511e-05
ENSMUSG00000030882	Dnhd1	0.386091	0.462655	0.661034	0.292451	0.22947	0.192846	1.0788	2.27563e-05
ENSMUSG00000051518	Rps19bp1	6.14432	4.8261	5.21188	12.8395	12.5569	13.8545	-1.27831	2.28039e-05
ENSMUSG00000072770	Acrbp	5.1241	4.61629	4.53129	0.765407	2.81925	1.58496	1.46503	2.28762e-05
ENSMUSG00000023967	Mrps18a	0.979386	1.18869	1.23822	3.4454	2.41549	3.12382	-1.39926	2.31404e-05
ENSMUSG00000036639	Nudt1	2.71402	1.91759	1.55825	7.74769	4.7602	6.43965	-1.61403	2.31551e-05
ENSMUSG00000049404	Rarres1	26.7903	17.2935	9.47463	48.8905	64.3855	56.2843	-1.66261	2.37701e-05
ENSMUSG00000026333	Gin1	7.79077	5.26361	2.58663	2.20241	2.42625	0.809178	1.52423	2.37705e-05
ENSMUSG00000064341	mt-Nd1	29636.9	35116.3	38129.7	10994.8	23543.4	16288.6	1.01734	2.38456e-05
ENSMUSG00000039428	Tmem135	2.26192	2.10274	1.79768	6.24796	3.92334	4.80205	-1.28085	2.39654e-05
ENSMUSG00000020849	Ywhae	22.4617	17.3782	13.2068	54.1549	35.7641	45.479	-1.35188	2.41103e-05
ENSMUSG00000031444	F10	51.614	37.575	31.5762	123.642	75.6132	114.02	-1.37523	2.44342e-05
ENSMUSG00000007458	M6pr	6.61115	5.98248	5.5605	18.9586	10.9544	14.3718	-1.28651	2.44524e-05
ENSMUSG00000033831	Fgb	299.78	205.526	143.065	748.507	384.056	1032.9	-1.73978	2.4485e-05
ENSMUSG00000028745	Capzb	6.95751	5.19707	4.73468	17.3344	10.7632	14.698	-1.34136	2.46603e-05
ENSMUSG00000028455	Stoml2	2.90846	2.73326	2.10199	9.51852	4.95596	6.96721	-1.46932	2.47161e-05
ENSMUSG00000029066	Mrpl20	6.90151	4.77479	3.84222	16.8754	11.2512	14.5265	-1.45866	2.48615e-05
ENSMUSG00000041028	Ghitm	16.9276	12.934	10.4865	45.0181	25.5974	34.9224	-1.38719	2.50382e-05
ENSMUSG00000018326	Ywhab	5.28685	4.94314	3.94635	15.1505	8.6032	12.7013	-1.36263	2.50444e-05
ENSMUSG00000023243	Kcnk5	7.60622	7.8596	7.06786	5.55383	2.03845	2.94045	1.0972	2.52698e-05
ENSMUSG00000000168	Dlat	2.43832	2.42634	2.68208	9.4875	4.86094	5.71606	-1.41072	2.53933e-05
ENSMUSG00000020111	Micu1	0.817914	0.725715	0.81794	2.13622	1.50602	2.40493	-1.35652	2.55566e-05
ENSMUSG00000024451	Arap3	2.15632	2.22226	2.35108	0.722876	1.52323	0.569702	1.25698	2.58233e-05
ENSMUSG00000034341	Wbp2	9.58931	8.36441	8.56889	24.3748	16.4624	19.3199	-1.18151	2.59181e-05
ENSMUSG00000031591	Asah1	1.18491	1.00256	1.09697	3.66706	2.16155	3.24351	-1.4658	2.595e-05
ENSMUSG00000025980	Hspd1	24.1175	18.5474	17.6574	70.2119	38.2068	45.9518	-1.35563	2.61605e-05
ENSMUSG00000019804	Snx3	14.539	10.6914	9.56189	33.7924	22.5668	31.8813	-1.34267	2.62608e-05
ENSMUSG00000043445	Pgp	2.28305	1.71273	1.26141	5.84023	3.97447	5.12199	-1.5065	2.6777e-05
ENSMUSG00000048794	Cfap100	0.597027	0.429527	0.277239	0.0807542	0.164199	0.0617315	2.08788	2.69989e-05
ENSMUSG00000078630	Tomt	0.262946	0.204904	0.414118	0.0338495	0.0433062	0	3.51488	2.70711e-05
ENSMUSG00000015027	Galns	0.756961	0.488661	0.458756	3.32473	1.2367	2.14512	-1.97633	2.71492e-05
ENSMUSG00000063882	Uqcrh	23.1258	16.4917	10.3898	62.4635	38.8149	44.4364	-1.54294	2.74625e-05
ENSMUSG00000061787	Rps17	68.5263	50.8932	45.8737	130.428	119.239	129.056	-1.19612	2.76553e-05
ENSMUSG00000046330	Rpl37a	28.0226	16.9054	17.0942	63.3298	42.9472	54.366	-1.373	2.77967e-05
ENSMUSG00000028603	Scp2	267.992	286.64	160.624	833.697	562.466	516.941	-1.41938	2.78214e-05
ENSMUSG00000047747	Rnf150	0.0705182	0.0402475	0.0413223	0.00657615	0	0.00755771	3.42768	2.79285e-05
ENSMUSG00000025510	Cd151	1.80788	1.66082	1.54333	6.44026	2.90764	5.97195	-1.61193	2.80954e-05
ENSMUSG00000029664	Tfpi2	14.2736	13.2564	10.4466	31.5425	27.0437	27.3927	-1.17887	2.82587e-05
ENSMUSG00000035540	Gc	1483.88	1000.9	775.579	3572.79	2267.65	2825.46	-1.41032	2.84746e-05
ENSMUSG00000056035	Cyp3a11	263.286	158.749	77.298	643.143	464.513	547.868	-1.72921	2.89234e-05
ENSMUSG00000020381	Mrnip	1.10174	1.22506	1.17407	3.76991	2.63433	3.38582	-1.4836	2.89848e-05
ENSMUSG00000026701	Prdx6	24.0566	20.9615	21.2781	67.5264	39.9686	48.0704	-1.23053	2.91084e-05
ENSMUSG00000110960	Supt4b	0.145241	0.214172	0.052104	0.686649	3.25665	4.50328	-4.35934	2.93691e-05
ENSMUSG00000019849	Prep	0.583891	0.511175	0.463906	2.17424	1.01231	1.33381	-1.53585	2.96897e-05
ENSMUSG00000073987	Ggh	0.65031	0.786001	0.760539	4.28899	1.60493	2.444	-1.92425	2.97403e-05
ENSMUSG00000021665	Hexb	0.858372	0.737277	0.551184	5.07069	1.22056	3.54751	-2.19627	2.99148e-05
ENSMUSG00000006014	Prg4	2.38861	3.03272	3.41403	7.60321	5.83243	14.1012	-1.64	2.99838e-05
ENSMUSG00000069922	Ces3a	379.867	342.655	363.091	793.997	705.291	707.146	-1.02321	3.00918e-05
ENSMUSG00000019210	Atp6v1e1	5.15714	3.79737	2.94227	16.3725	7.66485	10.7074	-1.54622	3.02199e-05
ENSMUSG00000106574	Gm2451	11.215	8.03585	6.09145	21.2614	20.3214	29.5984	-1.48995	3.05392e-05
ENSMUSG00000006529	Itih1	63.5053	48.5927	42.221	146.823	102.148	115.382	-1.23942	3.0681e-05
ENSMUSG00000036198	Arhgap36	0	0	0	0.0989169	0.096673	0.131048	-10.0885	3.0953e-05
ENSMUSG00000040269	Mrps28	13.0187	11.3736	7.02528	29.7689	24.2798	31.4992	-1.44516	3.10149e-05
ENSMUSG00000020462	Cfap36	1.45404	1.56854	1.30748	4.94813	2.81954	4.22174	-1.4693	3.13142e-05
ENSMUSG00000055817	Mta3	0.88827	0.777031	0.684301	2.3766	1.54228	2.60399	-1.47309	3.1365e-05
ENSMUSG00000031429	Psmd10	0.977358	0.691711	0.730858	5.2759	1.91274	2.6923	-2.04166	3.14499e-05
ENSMUSG00000069744	Psmb3	15.7075	13.0957	10.9009	31.3266	29.2606	28.9469	-1.17315	3.15221e-05
ENSMUSG00000025487	Psmd13	2.51826	2.21297	1.74742	10.7299	3.97967	5.99046	-1.67587	3.15954e-05
ENSMUSG00000045975	C2cd2	4.53507	4.46552	4.54036	12.547	8.30019	9.50829	-1.16463	3.15965e-05
ENSMUSG00000071633	Gm4952	8.75682	9.71725	5.5167	23.3128	23.3082	16.7142	-1.40053	3.16663e-05
ENSMUSG00000028837	Psmb2	18.0038	12.8182	8.86366	39.3637	30.5913	37.1637	-1.43252	3.17957e-05
ENSMUSG00000038525	Armc10	0.884015	0.977695	0.670085	2.18953	2.95302	2.16041	-1.52832	3.19871e-05
ENSMUSG00000030378	Sult2a8	107.428	92.4375	80.7319	273.285	188.094	185.679	-1.20539	3.20048e-05
ENSMUSG00000030538	Cib1	9.40929	6.40935	4.74551	20.6598	15.1744	19.9584	-1.43994	3.20888e-05
ENSMUSG00000029103	Lrpap1	2.88303	2.02481	2.04559	9.85557	4.33022	6.1893	-1.55101	3.21172e-05
ENSMUSG00000023052	Npff	3.83041	5.1603	6.15726	1.64906	2.88283	1.57022	1.31174	3.22858e-05
ENSMUSG00000033216	Eefsec	2.69896	3.36153	2.28042	10.4972	5.17384	7.95588	-1.50216	3.32367e-05
ENSMUSG00000028618	Tmem59	34.2473	26.2233	19.0239	95.9922	51.1091	69.9704	-1.44925	3.41693e-05
ENSMUSG00000002778	Kdelr1	13.1835	12.5891	11.2154	32.995	21.8705	31.67	-1.22623	3.55773e-05
ENSMUSG00000028444	Cntfr	0.552139	0.704248	0.492244	0.196275	0.206249	0.129762	1.71595	3.56648e-05
ENSMUSG00000036985	Zdhhc9	1.70755	1.82075	1.976	6.18668	3.30074	4.51635	-1.34719	3.56663e-05
ENSMUSG00000045827	Serpinb9	0.32485	0.340947	0.220555	1.60753	0.574527	1.7592	-2.1527	3.61607e-05
ENSMUSG00000043872	Zmym1	1.81083	1.39274	1.76576	0.714951	1.0305	0.521445	1.13233	3.62323e-05
ENSMUSG00000052428	Tmco1	5.81656	4.07661	3.1089	12.2081	9.71031	11.4172	-1.35833	3.62679e-05
ENSMUSG00000022877	Hrg	144.838	121.56	100.981	401.686	203.77	359.656	-1.39343	3.64264e-05
ENSMUSG00000027762	Sucnr1	1.6801	2.93721	4.62295	16.0144	14.046	5.78598	-1.95582	3.64769e-05
ENSMUSG00000050732	Vamp8	8.72557	9.16192	8.29019	25.5892	15.1782	21.9981	-1.26163	3.65052e-05
ENSMUSG00000097906	Gm9625	0.063494	0.437746	0.827492	17.5562	3.9014	7.03443	-4.42243	3.66058e-05
ENSMUSG00000025545	Clybl	7.84163	5.68865	4.12991	21.0876	12.0202	17.3611	-1.51489	3.67537e-05
ENSMUSG00000049517	Rps23	41.9921	28.233	18.0587	101.621	69.1178	79.7235	-1.50437	3.69535e-05
ENSMUSG00000019916	P4ha1	6.30259	4.0083	2.13781	1.21619	2.2408	1.35974	1.36987	3.70305e-05
ENSMUSG00000021922	Itih4	85.7065	60.9129	43.7876	266.714	95.3604	289.553	-1.77496	3.72624e-05
ENSMUSG00000002043	Trappc6a	3.00434	2.6154	2.11083	7.69426	5.67143	6.7292	-1.37818	3.74804e-05
ENSMUSG00000068040	Tm9sf4	1.15416	1.22547	0.874216	3.77643	2.04006	2.98833	-1.43615	3.75459e-05
ENSMUSG00000033880	Lgals3bp	3.61702	3.41979	3.1795	9.671	5.98089	12.7395	-1.47458	3.77334e-05
ENSMUSG00000004849	Ap1s1	4.52965	3.77786	3.64123	12.0003	7.04852	12.8465	-1.41649	3.77782e-05
ENSMUSG00000032042	Srpr	12.6112	8.8629	9.86113	35.3219	19.532	24.1444	-1.33404	3.79766e-05
ENSMUSG00000044709	Gemin7	3.05628	2.10467	2.22953	7.18331	5.21758	7.22861	-1.40928	3.85633e-05
ENSMUSG00000017188	Coa3	9.53881	7.69727	7.90466	26.1452	15.2715	23.4343	-1.3671	3.8618e-05
ENSMUSG00000019837	Gtf3c6	1.56115	1.32945	1.22277	3.87168	2.91288	3.83272	-1.36802	3.87491e-05
ENSMUSG00000000486	Septin1	0.75583	1.12272	1.46144	0.486504	0.457686	0.293962	1.43165	3.88815e-05
ENSMUSG00000063015	Ccni	14.9315	13.6234	8.37685	37.0366	28.5507	27.8336	-1.33888	3.92413e-05
ENSMUSG00000110679	Rpl10-ps5	4.20498	2.86315	2.13391	10.8881	7.85094	10.9322	-1.68904	3.95714e-05
ENSMUSG00000051359	Ncald	0.0596714	0.0390927	0.163301	0.603084	0.394376	0.369488	-2.38296	3.96358e-05
ENSMUSG00000103270	Gm37915	0	0	0	0.153282	0.183437	0.030844	-10.2588	3.98629e-05
ENSMUSG00000095042	Gm12537	16.599	10.689	6.98105	30.0439	28.6919	49.1984	-1.65517	4.00555e-05
ENSMUSG00000015750	Aph1a	5.45611	4.61553	3.40896	15.9221	8.91395	10.855	-1.40468	4.02817e-05
ENSMUSG00000079037	Prnp	2.7401	2.9112	2.76909	10.5138	4.86717	8.06965	-1.47766	4.03909e-05
ENSMUSG00000107383	Gm4366	3.30385	2.53421	2.05363	12.0653	5.35507	7.56254	-1.66253	4.06888e-05
ENSMUSG00000034957	Cebpa	39.2907	35.0359	36.3907	89.4507	73.5285	68.5943	-1.06459	4.08772e-05
ENSMUSG00000032440	Tgfbr2	0.176411	0.31477	0.221574	0.762233	0.633716	0.830433	-1.64322	4.10642e-05
ENSMUSG00000074656	Eif2s2	2.30692	2.27881	1.56231	6.2116	4.05393	5.12116	-1.32348	4.11013e-05
ENSMUSG00000035765	Dym	0.707737	0.640009	0.619436	2.22384	1.17563	1.86692	-1.42068	4.11553e-05
ENSMUSG00000047669	Msl3l2	0.092141	0.053285	0.075835	0.569773	0.490096	0.512358	-2.82899	4.12911e-05
ENSMUSG00000024026	Glo1	11.2331	8.31432	5.97802	55.1293	15.6343	21.4505	-1.85305	4.16513e-05
ENSMUSG00000021484	Lman2	4.99296	4.03795	3.24914	14.3189	7.28778	10.8426	-1.40187	4.18143e-05
ENSMUSG00000023106	Denr	1.38389	1.05953	0.840819	3.87497	2.09672	3.28375	-1.49474	4.18146e-05
ENSMUSG00000063480	Snu13	2.55309	2.01498	1.37139	7.88822	4.18704	5.45322	-1.5613	4.1941e-05
ENSMUSG00000036053	Fmnl2	0.858471	0.870139	0.452448	0.324827	0.280615	0.292806	1.27984	4.23553e-05
ENSMUSG00000024308	Tapbp	4.51474	4.07036	3.93099	14.6447	6.97046	11.3623	-1.3977	4.24007e-05
ENSMUSG00000009549	Srp14	11.2743	8.0086	5.18844	25.4114	19.4969	23.4491	-1.482	4.24494e-05
ENSMUSG00000028179	Cth	28.9297	26.9095	12.0117	78.9893	51.5559	70.2498	-1.56528	4.27414e-05
ENSMUSG00000027828	Ssr3	15.0939	11.9806	8.64825	41.1209	23.122	29.79	-1.39632	4.31807e-05
ENSMUSG00000024365	Cyp21a1	0.157407	0.0441941	0.108217	0.975249	2.06169	0.168914	-3.37121	4.3794e-05
ENSMUSG00000086583	Gm15500	6.49376	4.3122	3.82343	24.5873	13.62	9.67258	-1.71055	4.38385e-05
ENSMUSG00000067194	Eif1ax	1.22199	0.891046	0.788411	3.59313	2.00132	2.51058	-1.48204	4.38687e-05
ENSMUSG00000095258	Gm10593	1.00738	0.726485	0.343379	0.170638	0.256198	0.0604194	2.09192	4.3908e-05
ENSMUSG00000104046	Gm37567	0.237194	0.160345	0.164128	0.011646	0.001688	0	5.39653	4.43981e-05
ENSMUSG00000020326	Ccng1	2.07289	2.26537	2.26161	6.83235	3.79022	6.95986	-1.41362	4.45439e-05
ENSMUSG00000057244	Gm6139	15.9161	13.1324	13.4279	50.0691	22.0639	51.7946	-1.54476	4.46351e-05
ENSMUSG00000084822	Myadml2os	1.42597	1.82315	2.2364	0.401362	0.746609	0.533779	1.70567	4.47087e-05
ENSMUSG00000042043	Tbca	12.6924	8.04434	6.28839	27.1398	22.0206	24.9601	-1.45557	4.50117e-05
ENSMUSG00000029119	Man2b2	1.98153	1.97054	2.06212	7.72496	3.25551	6.42314	-1.53295	4.5358e-05
ENSMUSG00000021376	Tpmt	16.3194	15.2374	14.2671	38.5735	32.1826	27.6682	-1.10291	4.57185e-05
ENSMUSG00000030225	Dera	3.08304	2.2182	1.01257	8.03236	5.45815	6.64925	-1.67346	4.58399e-05
ENSMUSG00000036553	Sh3tc1	0.992145	1.17562	1.02845	0.403951	0.660613	0.263973	1.26652	4.58588e-05
ENSMUSG00000003402	Prkcsh	5.87322	5.08968	3.71732	17.9077	8.36294	14.7067	-1.48096	4.65821e-05
ENSMUSG00000025515	Muc2	0.0242952	0.0549585	0.0370055	0	0	0	8.59817	4.66564e-05
ENSMUSG00000005732	Ranbp1	4.56415	3.25704	3.08264	11.005	7.59543	9.32598	-1.35679	4.67595e-05
ENSMUSG00000078651	Aoc2	2.16556	1.64146	1.27316	0.581775	0.921113	0.592485	1.27767	4.70748e-05
ENSMUSG00000038175	Mylip	1.16235	1.02461	0.680307	0.391875	0.431528	0.337209	1.30479	4.73852e-05
ENSMUSG00000029233	Srd5a3	0.396493	0.371612	0.530605	1.787	0.988872	1.24684	-1.63109	4.74752e-05
ENSMUSG00000022217	Emc9	2.82761	2.89489	3.24381	6.9141	6.43024	6.87658	-1.17326	4.77043e-05
ENSMUSG00000068874	Selenbp1	46.9157	37.8108	33.0245	105.287	73.3973	89.9445	-1.18987	4.78929e-05
ENSMUSG00000026405	C4bp	29.7472	23.1934	20.5709	81.1632	42.6688	61.4573	-1.33374	4.8145e-05
ENSMUSG00000016194	Hsd11b1	59.747	43.2451	35.478	175.123	90.8871	105.178	-1.42257	4.81462e-05
ENSMUSG00000034037	Fgd5	0.631907	0.928128	0.900503	0.200053	0.461707	0.114719	1.66396	4.86049e-05
ENSMUSG00000040813	Tex264	7.64431	5.74666	6.08189	20.7851	11.6083	15.9074	-1.31058	4.87631e-05
ENSMUSG00000028124	Gclm	12.6595	12.2743	7.73068	33.982	22.2918	25.2152	-1.31888	4.91098e-05
ENSMUSG00000005683	Cs	7.58319	7.06544	6.31445	19.1504	12.6837	15.0438	-1.16106	4.91539e-05
ENSMUSG00000016493	Cd46	1.20292	0.435424	0.766939	0.292061	0.282976	0.368573	1.34994	4.91543e-05
ENSMUSG00000055401	Fbxo6	8.30716	6.40618	5.05839	19.5461	12.7856	18.0237	-1.3487	4.91551e-05
ENSMUSG00000059534	Uqcr10	51.0347	33.9731	26.9594	107.828	82.6103	96.2199	-1.35625	4.92542e-05
ENSMUSG00000025355	Mmp19	4.35616	2.58071	2.16064	12.1381	6.36711	8.32121	-1.56011	4.93533e-05
ENSMUSG00000004096	Cwc15	13.2447	9.14214	6.71685	30.3599	21.0912	25.8991	-1.4102	4.95917e-05
ENSMUSG00000069303	Hist1h2br	0.469896	0.280332	0.0945048	1.18955	1.43885	1.82167	-2.39726	4.99177e-05
ENSMUSG00000063683	Glyat	15.3774	11.9426	13.5099	32.2116	31.745	24.8874	-1.12165	5.01072e-05
ENSMUSG00000075551	Cyp3a41a	0.219658	0.211751	0.151781	3.65027	0.295915	57.568	-6.72081	5.03453e-05
ENSMUSG00000032047	Acat1	27.8975	20.6078	15.9364	97.4755	46.2307	45.006	-1.55012	5.04312e-05
ENSMUSG00000098306	Gm28040	0.091322	0.32587	0.170582	0	0	0	10.9361	5.0606e-05
ENSMUSG00000033460	Armcx1	0.618621	0.691118	0.755008	0.2725	0.236569	0.296164	1.35849	5.14257e-05
ENSMUSG00000047728	Ly6g2	45.216	39.718	39.3428	92.2193	80.7142	81.8896	-1.03594	5.16018e-05
ENSMUSG00000029536	Gatc	2.11457	1.81545	1.89896	5.54041	4.38589	4.54532	-1.31191	5.21353e-05
ENSMUSG00000031533	Mrps31	1.82789	2.0201	1.81022	5.87041	3.80488	4.19365	-1.29344	5.21803e-05
ENSMUSG00000085208	Brip1os	0.956617	0.912019	0.973386	3.0793	1.74214	2.398	-1.34497	5.22222e-05
ENSMUSG00000025132	Arhgdia	5.20283	5.88368	4.49292	16.313	8.88447	15.6877	-1.39193	5.22994e-05
ENSMUSG00000091086	Rpl6l	4.74737	3.79653	2.1742	13.2205	8.67268	11.3072	-1.63115	5.24147e-05
ENSMUSG00000025479	Cyp2e1	930.247	693.44	552.162	3548.96	1452.58	1568.7	-1.59437	5.33184e-05
ENSMUSG00000057497	Fam136a	4.35179	3.68367	3.75652	10.9996	7.74665	8.28684	-1.19692	5.3812e-05
ENSMUSG00000063696	Gm8730	1.51144	4.63806	7.99342	92.2141	24.1005	38.18	-3.4494	5.42505e-05
ENSMUSG00000026622	Nek2	0.156152	0.110125	0.067822	0.667953	0.352388	0.548403	-2.23127	5.45844e-05
ENSMUSG00000023959	Clic5	0.0128213	0.0563216	0.0702628	0.358598	0.189924	0.283975	-2.57815	5.46516e-05
ENSMUSG00000009076	Zmat5	2.05841	1.68037	1.08414	4.79891	4.46018	5.56131	-1.61961	5.47151e-05
ENSMUSG00000032606	Nicn1	0.478787	0.316132	0.335111	2.31547	0.944328	1.21531	-1.98556	5.47208e-05
ENSMUSG00000030591	Psmd8	6.68552	4.9086	4.29052	18.5246	10.0318	13.0317	-1.38854	5.49219e-05
ENSMUSG00000074863	Platr25	0.201359	0.278827	0.288703	0.0711142	0.0885564	0.081277	1.67406	5.53315e-05
ENSMUSG00000029623	Pdap1	1.20442	1.14568	1.11887	4.07457	2.09379	2.97885	-1.39882	5.55665e-05
ENSMUSG00000028518	Prkaa2	0.939351	1.0199	1.0026	3.62697	1.80856	2.36501	-1.39707	5.58391e-05
ENSMUSG00000027332	Ivd	7.92274	7.71328	7.23678	23.2726	13.5885	16.2094	-1.21428	5.59495e-05
ENSMUSG00000025135	Anapc11	0.889259	0.571777	0.528347	1.86877	1.76122	1.81776	-1.45334	5.60303e-05
ENSMUSG00000027108	Ola1	1.8937	1.34756	1.45334	6.6661	2.73238	4.65877	-1.58224	5.60409e-05
ENSMUSG00000024357	Sil1	5.41565	4.17243	3.15694	14.3361	8.61223	10.235	-1.38053	5.62284e-05
ENSMUSG00000081053	Mup-ps17	2.5177	1.00184	0.265233	44.8388	4.71766	73.4627	-5.02253	5.62635e-05
ENSMUSG00000024665	Fads2	18.2291	25.0449	31.3851	81.9476	45.6861	66.2658	-1.37692	5.65078e-05
ENSMUSG00000033701	Acbd6	1.41289	1.1389	0.761241	3.57283	2.23033	3.42286	-1.47756	5.66156e-05
ENSMUSG00000046997	Spsb4	0.536357	0.452046	0.355311	1.37338	1.12096	1.36644	-1.52267	5.70189e-05
ENSMUSG00000050357	Carmil2	0.0891913	0.231984	0.200308	0.0412001	0.0270996	0.0276019	2.44299	5.70294e-05
ENSMUSG00000020585	Laptm4a	32.3839	21.2289	14.2746	96.0057	42.1966	70.3012	-1.61886	5.75141e-05
ENSMUSG00000027305	Ndufaf1	4.31235	3.43646	4.25156	13.6259	7.58179	9.94162	-1.37612	5.77196e-05
ENSMUSG00000075701	Selenos	10.9165	8.2631	4.72367	33.7443	18.7363	19.8218	-1.59683	5.84279e-05
ENSMUSG00000094446	Gm6344	3.84782	2.45742	2.21498	10.903	7.1601	10.5002	-1.7452	5.84312e-05
ENSMUSG00000022971	Ifnar2	8.66625	7.47245	5.2962	17.64	15.3088	17.784	-1.24296	5.88419e-05
ENSMUSG00000025429	Pstpip2	0.464323	0.584435	0.609204	3.24646	1.54552	1.39415	-1.89963	5.91775e-05
ENSMUSG00000001576	Ergic1	1.68099	1.18856	0.818191	3.97273	2.5264	3.81499	-1.48381	5.9303e-05
ENSMUSG00000020803	Txndc17	11.7465	8.93011	7.7295	26.6042	18.2877	24.4176	-1.28685	5.93859e-05
ENSMUSG00000038422	Hdhd3	13.2481	8.14109	6.08747	23.496	23.6201	28.6902	-1.46411	5.94071e-05
ENSMUSG00000019818	Cd164	26.3677	21.8663	17.1876	60.2635	41.9263	49.5337	-1.2136	5.94719e-05
ENSMUSG00000079557	Marchf2	1.83234	1.7381	1.64172	5.96025	3.0478	4.29482	-1.35179	5.97274e-05
ENSMUSG00000027249	F2	84.4225	61.9992	43.2484	264.425	112.09	178.309	-1.54854	5.98577e-05
ENSMUSG00000024479	Mal2	2.8849	3.06562	1.90226	6.32573	6.06448	7.73073	-1.35742	5.99243e-05
ENSMUSG00000034620	Rxylt1	0.875157	0.60546	0.506377	2.29299	1.51908	1.78157	-1.4932	6.02863e-05
ENSMUSG00000044627	Swi5	6.5417	5.08046	3.77554	13.7717	10.458	13.413	-1.28966	6.043e-05
ENSMUSG00000064032	Gm10143	0.105423	0.339197	0.260396	0.0323712	0.0272836	0.0353333	2.89184	6.05309e-05
ENSMUSG00000025421	Hdhd2	1.10726	1.10203	0.763924	3.20901	1.98151	2.49595	-1.3703	6.07176e-05
ENSMUSG00000001794	Capns1	18.7752	14.7839	13.3928	39.7411	27.9729	50.0914	-1.32715	6.18754e-05
ENSMUSG00000031286	Glt28d2	0.300947	0.320704	0.134095	1.85109	0.857423	0.840756	-2.23155	6.19636e-05
ENSMUSG00000021963	Sap18	5.32116	4.34673	3.38206	11.8513	8.79117	9.9801	-1.23055	6.23938e-05
ENSMUSG00000067924	Rtl8b	1.93273	1.96574	1.69546	5.47642	3.94942	7.03664	-1.55725	6.30585e-05
ENSMUSG00000082016	Pgam1-ps2	0.735192	0.719392	0.7942	5.18429	1.62548	4.02435	-2.26836	6.33095e-05
ENSMUSG00000054612	Mgmt	1.97497	1.50276	1.08468	5.07105	3.19821	4.59122	-1.49508	6.38727e-05
ENSMUSG00000030788	Rnf141	1.11805	1.06744	1.11694	3.20303	2.13289	2.25248	-1.20027	6.39283e-05
ENSMUSG00000025290	Rps24	10.2119	7.70697	6.49235	24.3586	15.8785	18.2507	-1.26059	6.40433e-05
ENSMUSG00000031634	Ufsp2	2.06208	1.36768	1.44623	5.50816	3.10606	4.33871	-1.40951	6.46537e-05
ENSMUSG00000053897	Slc39a8	0.636758	0.386159	0.247697	1.72312	1.12904	1.25669	-1.69321	6.52091e-05
ENSMUSG00000027965	Olfm3	0.12507	0.163822	0.0901347	0.913401	0.308981	0.57649	-2.24672	6.57327e-05
ENSMUSG00000022415	Syngr1	0.0113972	0	0	0.0606919	0.0710085	0.364819	-5.4451	6.58041e-05
ENSMUSG00000017057	Il13ra1	1.9952	1.43572	1.58266	6.20827	2.60758	6.84664	-1.6434	6.59866e-05
ENSMUSG00000025935	Tram1	17.799	13.594	12.8438	41.0448	26.6272	34.7568	-1.2113	6.60676e-05
ENSMUSG00000075053	Vdac3-ps1	3.17716	2.05227	2.37727	9.07941	6.39637	6.44442	-1.52692	6.61559e-05
ENSMUSG00000072772	Grcc10	5.67098	3.55785	2.42778	15.5862	9.22868	10.1964	-1.58667	6.62208e-05
ENSMUSG00000078713	Tomm5	4.49289	4.0867	2.76601	12.8856	7.9047	11.5525	-1.51131	6.63031e-05
ENSMUSG00000032059	Alg9	1.54404	1.2258	1.18091	4.58168	2.38754	3.76996	-1.44268	6.6325e-05
ENSMUSG00000106705	Gm2602	7.94288	8.36019	7.76987	2.65285	4.24266	4.18045	1.11998	6.64211e-05
ENSMUSG00000104904	9330198I05Rik	0.597444	0.409953	0.586849	0	0	0.072301	4.46271	6.64237e-05
ENSMUSG00000025066	Sfr1	8.00383	6.55839	5.10168	18.1167	13.1519	16.051	-1.26689	6.65293e-05
ENSMUSG00000079426	Arpc4	2.83183	2.87049	2.15519	9.92097	4.53175	7.78546	-1.5009	6.68311e-05
ENSMUSG00000042082	Arsb	0.23801	0.232162	0.258264	1.20683	0.488433	0.829702	-1.79339	6.68761e-05
ENSMUSG00000020496	Rnf187	8.78407	6.88873	5.8733	22.5095	14.5181	15.6361	-1.28938	6.74329e-05
ENSMUSG00000028496	Mllt3	0.053582	0.0719447	0.0445513	0.20094	0.194173	0.262699	-1.95148	6.7633e-05
ENSMUSG00000004285	Atp6v1f	20.8859	14.5936	12.4552	41.1728	34.2207	39.7898	-1.26479	6.86437e-05
ENSMUSG00000001525	Tubb5	4.19064	3.85366	3.37741	10.8403	6.93858	8.87557	-1.2226	6.87869e-05
ENSMUSG00000068014	Gm14648	5.61022	5.02101	5.70224	17.6542	11.997	13.5037	-1.40169	6.88491e-05
ENSMUSG00000000171	Sdhd	14.9719	13.2271	13.7747	61.2399	22.503	36.5414	-1.51889	6.88931e-05
ENSMUSG00000098274	Rpl24	65.1892	53.4145	38.5166	138.881	105.154	129.36	-1.24883	6.90387e-05
ENSMUSG00000073702	Rpl31	36.1869	26.0693	19.6123	70.1086	58.0779	73.0813	-1.29774	6.90552e-05
ENSMUSG00000001323	Srr	6.29761	4.88295	4.66069	15.7229	10.3372	10.9142	-1.22284	6.91233e-05
ENSMUSG00000025868	Higd2a	32.4629	24.1484	14.7832	72.2909	52.267	70.5697	-1.45053	6.92154e-05
ENSMUSG00000028937	Acot7	1.90258	1.51251	1.3144	5.28631	3.21083	4.41464	-1.44893	6.96082e-05
ENSMUSG00000067235	H2-Q10	77.8717	135.866	203.926	455.794	421.05	318.162	-1.5166	6.97819e-05
ENSMUSG00000021076	Actr10	1.07882	0.787718	0.714907	2.998	1.64935	2.15162	-1.39714	6.99857e-05
ENSMUSG00000063931	Pepd	4.5163	3.5666	2.33242	13.5721	6.82269	9.40134	-1.51642	7.02863e-05
ENSMUSG00000026617	Bpnt1	4.04642	3.25534	2.61495	10.1527	6.43017	8.62384	-1.34587	7.06906e-05
ENSMUSG00000002767	Mrpl2	16.2904	10.8345	10.2943	38.5615	24.1752	31.4971	-1.33247	7.08825e-05
ENSMUSG00000079641	Rpl39	15.229	9.69135	8.07228	30.6127	27.4994	25.2777	-1.33773	7.10249e-05
ENSMUSG00000018446	C1qbp	12.0393	8.73341	8.76873	22.5965	19.9778	22.9329	-1.14892	7.13011e-05
ENSMUSG00000026895	Ndufa8	41.7963	30.917	25.6656	79.2633	66.0968	92.4636	-1.27347	7.14148e-05
ENSMUSG00000047675	Rps8	25.398	21.7121	20.6262	93.0356	32.7196	71.0283	-1.53861	7.16089e-05
ENSMUSG00000031221	Igbp1	2.4032	2.01218	1.62804	6.8472	3.55533	5.41313	-1.38792	7.19002e-05
ENSMUSG00000009654	Oit3	1.84561	1.36141	1.10321	0.730073	0.606912	0.257133	1.43501	7.19553e-05
ENSMUSG00000030613	Ccdc90b	0.950709	1.11367	1.10726	4.56995	2.31208	2.919	-1.62771	7.19627e-05
ENSMUSG00000039745	Htatip2	5.90742	4.00279	3.21047	14.3321	8.63307	12.6731	-1.44158	7.21835e-05
ENSMUSG00000035152	Ap2b1	1.08267	0.955728	0.920598	3.15809	1.73857	2.47291	-1.31647	7.24391e-05
ENSMUSG00000064262	Gimap8	0.937165	1.26701	1.10543	0.501015	0.626319	0.43634	1.08172	7.24638e-05
ENSMUSG00000002844	Adprh	0.480961	0.26978	0.361135	1.33074	0.978949	1.5375	-1.79081	7.31429e-05
ENSMUSG00000001383	Zmat2	5.39567	4.31304	3.66954	10.5512	9.3013	11.2353	-1.21646	7.32565e-05
ENSMUSG00000036155	Mgat5	0.102655	0.104412	0.0957413	0.455541	0.200215	0.510405	-1.94529	7.36002e-05
ENSMUSG00000031432	Prps1	2.01096	1.95875	2.03638	7.24792	3.56626	5.7595	-1.46439	7.36878e-05
ENSMUSG00000031556	Tm2d2	3.79922	2.73112	1.97499	21.5991	3.89443	10.6088	-2.08565	7.42101e-05
ENSMUSG00000066894	Vsig10	0.0739986	0.159838	0.168342	0.750961	0.42017	0.52947	-2.08013	7.45649e-05
ENSMUSG00000041697	Cox6a1	136.642	91.204	49.0674	306.622	225.18	272.444	-1.5382	7.48532e-05
ENSMUSG00000071335	Mfsd4b3-ps	1.69389	1.2534	1.34882	4.74658	3.29776	3.55836	-1.43336	7.4899e-05
ENSMUSG00000028062	Lamtor2	15.0089	10.2109	8.39017	32.3099	23.1451	29.5372	-1.33844	7.6149e-05
ENSMUSG00000021707	Dhfr	2.64556	1.81064	1.73748	7.59602	4.21324	4.56903	-1.40292	7.6341e-05
ENSMUSG00000028779	Pef1	7.91295	7.63556	8.46191	19.4729	14.2561	19.8322	-1.15753	7.64438e-05
ENSMUSG00000069622	Gm10273	3.32056	2.1784	1.31872	12.3516	6.53177	6.85419	-1.91652	7.66151e-05
ENSMUSG00000029310	Nudt9	5.68354	3.94478	3.85275	12.9182	8.57816	11.6545	-1.29811	7.67985e-05
ENSMUSG00000022261	Sdc2	25.1517	19.6662	16.0129	57.5362	42.3	41.2889	-1.2141	7.68468e-05
ENSMUSG00000024712	Rfk	2.01311	1.98214	1.04731	5.98489	3.42812	5.89433	-1.602	7.69656e-05
ENSMUSG00000024871	Doc2g	3.08967	3.44398	3.10261	0.807428	2.1854	1.00133	1.27058	7.77948e-05
ENSMUSG00000050017	Pitpnb	10.5947	9.47117	9.37136	22.115	17.6963	22.4829	-1.08146	7.82336e-05
ENSMUSG00000029810	Tmem176b	53.4088	34.6884	23.5565	109.855	74.9833	129.762	-1.49449	7.89605e-05
ENSMUSG00000020109	Dnajb12	2.86134	2.88581	2.37932	8.69696	4.51921	8.02871	-1.38641	8.03107e-05
ENSMUSG00000031613	Hpgd	15.4441	15.1175	14.749	49.7809	32.9798	26.2161	-1.2661	8.0426e-05
ENSMUSG00000022790	Igsf11	1.2889	0.691074	0.860834	3.13591	2.02128	2.81223	-1.48818	8.04689e-05
ENSMUSG00000048351	Coa7	1.55077	1.22403	1.32803	3.53066	2.84956	3.21466	-1.22565	8.09954e-05
ENSMUSG00000068267	Cenpb	5.30754	4.34339	3.6602	11.7151	7.79305	14.3503	-1.34688	8.10478e-05
ENSMUSG00000028234	Rps20	11.8371	8.12232	5.74314	25.926	19.1944	20.8608	-1.36014	8.20245e-05
ENSMUSG00000046031	Calhm6	0.687493	0.192045	0.267473	3.5363	1.31258	1.91254	-2.55945	8.27942e-05
ENSMUSG00000022013	Dnajc15	1.10554	0.976471	0.479665	2.97209	2.00639	2.58808	-1.56255	8.31225e-05
ENSMUSG00000020671	Rab10	7.3334	6.36043	5.60707	18.1582	12.7443	12.6504	-1.1741	8.33668e-05
ENSMUSG00000063652	Slc22a21	1.05131	0.931816	1.20831	0.289954	0.460737	0.572725	1.26994	8.34193e-05
ENSMUSG00000029802	Abcg2	3.13464	2.718	2.38366	8.08073	6.26544	4.88252	-1.22319	8.34607e-05
ENSMUSG00000027573	Gid8	3.00521	2.19903	2.01784	7.5373	4.50362	6.95036	-1.39485	8.35802e-05
ENSMUSG00000049287	Iba57	0.204766	0.136701	0.19188	0.800786	0.488347	0.604805	-1.82825	8.38316e-05
ENSMUSG00000107470	Gm3375	18.3528	9.3481	3.69506	45.1351	32.7687	40.6836	-1.9173	8.39609e-05
ENSMUSG00000022450	Ndufa6	28.315	25.2746	23.9063	54.8392	51.4855	51.2298	-1.02366	8.41015e-05
ENSMUSG00000028689	Ccdc163	2.85872	3.75978	4.63451	1.5643	1.37319	2.46598	1.05835	8.51163e-05
ENSMUSG00000002064	Sdf2	8.30115	6.31379	6.11444	21.1071	13.3712	15.3849	-1.2663	8.51926e-05
ENSMUSG00000018677	Slc25a39	27.7831	20.2728	17.6134	73.2002	39.7961	51.647	-1.32605	8.51987e-05
ENSMUSG00000025823	Pdia4	18.4554	13.934	10.0759	43.9585	27.5569	35.8363	-1.33799	8.53992e-05
ENSMUSG00000027131	Emc4	11.301	9.69669	6.26368	31.5699	17.9405	23.9432	-1.42998	8.57271e-05
ENSMUSG00000015837	Sqstm1	27.5184	22.982	18.6789	71.7464	40.521	54.493	-1.26936	8.6032e-05
ENSMUSG00000038357	Camp	0.212136	0.139875	0	0.367907	0.99797	5.21666	-4.22495	8.614e-05
ENSMUSG00000029038	Ssu72	2.30901	1.76156	1.37426	7.07757	3.67916	4.65966	-1.50151	8.7085e-05
ENSMUSG00000035441	Myo1d	0.418104	0.265901	0.189175	1.06792	0.623253	1.50631	-1.87258	8.72809e-05
ENSMUSG00000040829	Zmynd15	1.1654	1.23298	1.37242	0.360549	0.815339	0.40084	1.25794	8.75754e-05
ENSMUSG00000038690	Atp5j2	18.3037	12.5401	10.6032	33.3916	30.4295	33.323	-1.22886	8.8135e-05
ENSMUSG00000019906	Lin7a	0.96045	0.980536	0.870571	2.99026	1.92798	2.38047	-1.37627	8.84022e-05
ENSMUSG00000020444	Guk1	2.26954	1.38138	1.472	5.6246	4.15153	4.26845	-1.45498	8.89156e-05
ENSMUSG00000031534	Smim19	3.15909	1.59821	1.84408	10.5855	4.89639	6.01627	-1.70337	8.94917e-05
ENSMUSG00000064193	Gm4735	12.5356	10.5923	7.73689	43.2369	16.2767	32.1356	-1.57016	8.96048e-05
ENSMUSG00000047635	2810006K23Rik	0.309471	0.413623	0.40519	1.92551	0.871715	1.26832	-1.84932	8.9971e-05
ENSMUSG00000061838	Suclg2	13.2047	10.4139	9.07524	33.1172	18.2628	28.9934	-1.2977	9.06737e-05
ENSMUSG00000038777	Sema6c	0.505087	0.504184	0.489044	0.123175	0.290647	0.12765	1.46838	9.15725e-05
ENSMUSG00000048772	Tmem53	4.75786	4.56303	4.30266	9.9606	9.37339	10.7945	-1.14503	9.16057e-05
ENSMUSG00000074634	Tmem267	0.83568	0.680899	0.27592	2.72793	1.05479	3.71353	-2.0642	9.22762e-05
ENSMUSG00000019851	Perp	14.7237	10.7866	6.71853	33.9367	22.5271	30.4242	-1.43081	9.25212e-05
ENSMUSG00000028862	Map3k6	1.58089	0.958817	0.372016	0.293917	0.326382	0.334867	1.60805	9.27952e-05
ENSMUSG00000051716	Apon	118.918	77.3057	45.2854	262.593	161.22	294.648	-1.57283	9.49774e-05
ENSMUSG00000039616	Mocos	2.7202	2.09977	1.8278	7.39082	3.96054	6.20098	-1.40072	9.58202e-05
ENSMUSG00000106205	C230096K16Rik	1.04611	0.901787	0.601849	0.210226	0.334348	0.165864	1.84357	9.58407e-05
ENSMUSG00000025731	Mettl26	33.2219	23.4787	17.7327	80.4113	48.647	60.8696	-1.35143	9.62232e-05
ENSMUSG00000060126	Tpt1	206.549	136.835	91.9318	413.388	336.236	372.883	-1.36659	9.69183e-05
ENSMUSG00000025950	Idh1	30.4497	28.1302	29.1531	84.8812	51.1095	59	-1.15221	9.71251e-05
ENSMUSG00000030761	Myo7a	1.02613	1.23633	1.4041	0.524739	0.83886	0.344035	1.10243	9.72836e-05
ENSMUSG00000080885	Rpl10-ps6	4.95342	3.98428	3.29105	17.8458	7.84475	12.0615	-1.62628	9.75191e-05
ENSMUSG00000036632	Alg5	2.54489	1.97584	1.65436	6.5473	3.92142	5.21629	-1.34485	9.76195e-05
ENSMUSG00000035413	Tmem98	1.286	0.955844	0.403293	2.71792	2.2877	7.5194	-2.2434	9.87946e-05
ENSMUSG00000035640	Cbarp	0.62195	0.541826	0.784127	0.345135	0.308844	0.229081	1.14134	9.88038e-05
ENSMUSG00000024217	Snrpc	0.546625	0.54399	0.332251	1.76339	1.10815	1.19147	-1.51375	9.88841e-05
ENSMUSG00000034459	Ifit1	0.24259	0.522404	0.400604	1.39803	0.941889	2.57967	-2.07747	9.92921e-05
ENSMUSG00000018459	Slc13a3	0.619306	0.705813	0.582404	2.42577	0.928581	3.63985	-1.87446	9.95307e-05
ENSMUSG00000080893	Ndufa12-ps	35.5261	26.0145	22.0017	62.8081	65.4644	69.4269	-1.24273	9.98402e-05
ENSMUSG00000021789	Sftpa1	1.55698	1.26508	1.52918	0.357689	0.886366	0.320393	1.47577	9.98689e-05
ENSMUSG00000022514	Il1rap	8.98039	7.89894	6.50339	29.1014	13.0944	18.2621	-1.37049	0.000100205
ENSMUSG00000045211	Nudt18	0.259227	0.181889	0.29128	1.13211	0.453995	1.36651	-2.01129	0.000100911
ENSMUSG00000003955	Fam162a	19.6682	14.0881	9.95022	42.8794	30.4218	40.089	-1.37538	0.000100985
ENSMUSG00000115584	Gm5854	6.56601	3.50876	2.36061	19.3796	8.53699	16.5823	-1.83932	0.000101378
ENSMUSG00000075700	Selenot	11.0428	8.49106	6.41503	27.8657	17.5519	18.8985	-1.30951	0.000101711
ENSMUSG00000021486	Prelid1	24.5968	19.1589	16.6132	54.1171	36.3725	47.607	-1.1938	0.000102049
ENSMUSG00000028007	Snx7	0.457818	0.159491	0.126524	1.66964	0.521409	1.3427	-2.24815	0.000102105
ENSMUSG00000020520	Galnt10	0.123829	0.137843	0.185991	0.532229	0.382511	0.72487	-1.87287	0.000102366
ENSMUSG00000041797	Abca9	0.475418	0.578908	0.528028	0.332351	0.225468	0.140239	1.18065	0.000102379
ENSMUSG00000026411	Tmem9	1.31024	1.18745	1.07752	4.49227	2.1705	3.47912	-1.50423	0.0001024
ENSMUSG00000096546	Smlr1	3.14601	2.38009	2.35084	8.44475	4.98458	5.74713	-1.28363	0.00010242
ENSMUSG00000043013	Onecut1	0.202466	0.217998	0.466884	0.571214	1.58061	1.78577	-2.14974	0.000102958
ENSMUSG00000046959	Slc26a1	9.16865	6.97686	8.15263	21.8742	14.6573	17.0857	-1.14185	0.000103864
ENSMUSG00000031480	Thsd1	0.825795	0.989802	1.15563	0.495561	0.559977	0.428274	1.00175	0.000104763
ENSMUSG00000037706	Cd81	23.9681	18.2752	13.8739	49.0324	35.9594	49.3536	-1.25943	0.000104892
ENSMUSG00000084838	Gm10241	8.95303	5.49766	2.49953	27.0498	14.0117	27.3927	-2.01383	0.00010734
ENSMUSG00000040605	Bace2	0.0621888	0.0659028	0.0774236	0.358362	0.114845	0.725475	-2.54413	0.000107832
ENSMUSG00000036371	Serbp1	1.45239	1.27043	0.971423	3.80772	2.11383	3.21367	-1.30616	0.000107996
ENSMUSG00000045410	Akr1e1	1.89591	1.15825	0.959379	6.06772	2.45207	4.23403	-1.66799	0.000108619
ENSMUSG00000035776	Cd99l2	1.03022	0.989077	0.844226	3.18344	1.74605	2.48718	-1.37298	0.000108801
ENSMUSG00000108443	Gm44510	2.41138	1.70992	1.69203	4.81311	4.40467	4.14809	-1.20111	0.000108986
ENSMUSG00000063801	Ap3s2	0.898014	0.829904	0.810532	2.60046	1.49266	2.34543	-1.34279	0.00010976
ENSMUSG00000031988	Vps26b	1.18773	0.939146	1.12248	3.42201	1.90763	3.00899	-1.35966	0.000109794
ENSMUSG00000042271	Nxt2	1.58903	1.59428	1.2912	5.75867	2.80371	3.61843	-1.44481	0.000109998
ENSMUSG00000039031	Arhgap18	0.277068	0.415744	0.505595	1.35549	1.05359	0.987573	-1.50299	0.000110528
ENSMUSG00000063590	Slc22a28	4.0874	4.81401	6.04832	16.5512	14.2653	8.43955	-1.3928	0.00011077
ENSMUSG00000039771	Polr2j	6.90481	4.78468	5.47887	13.0334	12.2862	16.4907	-1.28411	0.00011079
ENSMUSG00000028557	Rnf11	7.74012	7.01262	4.51783	18.9832	13.151	14.5353	-1.27608	0.000110971
ENSMUSG00000017390	Aldoc	1.04512	0.623354	0.439948	3.56272	1.59061	2.19684	-1.80161	0.000111533
ENSMUSG00000030431	Tmem238	6.11344	3.36376	4.58547	13.7209	9.88084	12.242	-1.34985	0.000112211
ENSMUSG00000034744	Nagk	0.784588	1.10029	1.03561	2.61323	1.88777	3.51346	-1.4564	0.000113388
ENSMUSG00000085334	Gm12940	9.28443	9.93396	8.93032	3.23905	7.1004	3.6524	1.00848	0.000113889
ENSMUSG00000060739	Nsa2	2.89047	2.21332	1.52102	7.99546	5.18216	4.66094	-1.42905	0.000114299
ENSMUSG00000067870	Rpl31-ps8	13.1312	14.4593	18.6979	30.7692	48.4692	40.0684	-1.36595	0.000115467
ENSMUSG00000003528	Slc25a1	25.6822	24.1999	23.9072	72.0196	44.8663	46.8694	-1.15006	0.000115592
ENSMUSG00000016833	Mrps18c	3.4863	2.1456	1.89198	10.5685	5.41172	7.2594	-1.62704	0.00011566
ENSMUSG00000118238	Gm34432	0.460909	0.44649	0.334261	2.7244	1.4134	2.06002	-2.31949	0.000116568
ENSMUSG00000026005	Rpe	1.68225	1.45561	1.15036	4.92575	2.96828	3.31554	-1.38628	0.000116669
ENSMUSG00000005510	Ndufs3	17.9837	12.6688	13.8762	38.2033	28.9317	30.4872	-1.13247	0.000117823
ENSMUSG00000059363	Fxn	1.77525	1.84349	1.69495	4.85436	3.74787	4.11812	-1.25935	0.000117985
ENSMUSG00000040385	Ppp1ca	8.97913	7.73095	6.11418	28.4231	12.4398	20.1196	-1.41783	0.000118049
ENSMUSG00000031896	Ctrl	0.625365	0.473112	0.733904	0.103991	0.10652	0.115181	2.49214	0.000118714
ENSMUSG00000062410	Hsd3b3	5.232	5.27269	7.04287	22.0023	9.40182	14.8661	-1.39882	0.000118847
ENSMUSG00000006818	Sod2	7.73099	5.82931	4.59086	15.5745	12.2781	13.7177	-1.19549	0.000119473
ENSMUSG00000020869	Lrrc59	6.77596	4.13403	3.02497	16.0564	8.81153	15.2625	-1.52599	0.000119747
ENSMUSG00000020307	Cdc34	9.14369	7.6999	6.33496	21.4972	13.9522	19.5738	-1.24725	0.000120943
ENSMUSG00000021236	Entpd5	8.43334	8.77189	9.5087	22.4503	15.8966	17.5001	-1.06389	0.000121101
ENSMUSG00000054091	1810037I17Rik	5.3266	4.78517	3.6767	10.3024	11.3976	11.3763	-1.26234	0.000121278
ENSMUSG00000019188	H13	7.38111	6.16162	5.34962	17.4716	11.6184	12.9382	-1.15356	0.000122111
ENSMUSG00000095061	E030018B13Rik	0.38787	0.759294	0.545857	0.053451	0.082774	0.069603	3.04009	0.000122559
ENSMUSG00000024953	Prdx5	51.4846	33.566	24.8074	96.0876	85.769	89.471	-1.3044	0.00012356
ENSMUSG00000028567	Txndc12	2.49809	2.1029	2.51434	8.77607	4.11515	6.19653	-1.42364	0.000123961
ENSMUSG00000082321	Gm14253	0.59431	0.452852	0.382611	5.2618	1.00483	2.91586	-2.6831	0.000124534
ENSMUSG00000103421	Golt1a	2.31606	1.73026	1.79352	6.13679	3.88681	4.88767	-1.3524	0.000125109
ENSMUSG00000042462	Dctpp1	18.4225	11.2724	11.2593	36.8224	28.9369	34.7389	-1.29509	0.000126282
ENSMUSG00000057465	Saa2	2.20513	1.29236	1.25002	9.77594	5.09261	298.772	-6.0458	0.000127695
ENSMUSG00000091542	Gm17167	0.556878	0.355811	0.185313	0.084369	0.117962	0.015932	2.33074	0.000127939
ENSMUSG00000027583	Zbtb46	0.575545	0.678354	0.677882	0.359294	0.381679	0.193142	1.04826	0.00012821
ENSMUSG00000015890	Amdhd1	39.248	33.9049	34.9085	81.4631	71.9258	64.3146	-1.01051	0.000128489
ENSMUSG00000087412	Gm15501	20.1489	9.36054	3.82517	42.0228	51.6566	32.9832	-1.9259	0.000128658
ENSMUSG00000053825	Ppfia2	0.0154281	0.0123011	0.333763	0.0100397	0.0109932	0.00471998	3.81116	0.000128787
ENSMUSG00000039159	Ube2h	4.71676	4.91468	5.42622	13.0641	8.27869	12.8489	-1.18315	0.000129089
ENSMUSG00000038628	Polr3k	1.26049	0.775032	1.20153	4.04842	2.12254	3.02763	-1.50673	0.000129234
ENSMUSG00000031527	Eri1	0.204143	0.141159	0.16887	0.650972	0.449016	0.431536	-1.57464	0.000129462
ENSMUSG00000034738	Nostrin	1.81115	2.7968	2.79864	7.54956	4.98806	6.79949	-1.38449	0.000129573
ENSMUSG00000015452	Ager	0.714859	0.534521	0.51468	0.230246	0.146381	0.14747	1.751	0.00012972
ENSMUSG00000001134	Uxt	2.11901	1.3482	1.87896	4.7805	4.08484	5.26628	-1.40235	0.000130415
ENSMUSG00000032725	Folr2	0.0911467	0.230323	0.270592	1.08771	0.495341	2.71796	-2.86086	0.000130914
ENSMUSG00000060419	Rps16-ps2	15.5307	10.9908	9.27622	34.4399	24.4439	32.7584	-1.35614	0.000131022
ENSMUSG00000020922	Lsm12	3.15361	2.59518	2.05893	7.03825	4.98865	7.62936	-1.33202	0.000131765
ENSMUSG00000102577	Gm37969	0.889675	0.849913	0.665463	0.1183	0.369607	0.302294	1.60578	0.000132798
ENSMUSG00000032667	Pon2	1.31265	0.865558	0.690903	3.07688	1.96201	2.54733	-1.40277	0.000133185
ENSMUSG00000054191	Klf1	2.57579	2.39923	3.67665	1.289	1.6984	0.923548	1.14546	0.000133441
ENSMUSG00000062727	H2bc12	1.9533	1.19356	0.410816	5.12003	5.382	7.06317	-2.30371	0.00013477
ENSMUSG00000038576	Susd4	1.9959	2.12172	2.01951	9.86867	11.1633	2.1707	-1.91866	0.000134773
ENSMUSG00000022752	Tomm70a	2.63553	2.04208	1.8427	6.88235	3.79077	5.10449	-1.27487	0.000135096
ENSMUSG00000024975	Pdcd4	6.64766	5.91524	6.59549	13.2184	15.3483	11.9675	-1.08117	0.000136706
ENSMUSG00000027198	Ext2	1.01753	0.769761	0.865955	3.25376	1.40888	2.69829	-1.47213	0.000137217
ENSMUSG00000061559	Wdr61	2.32057	1.41539	1.24738	6.06924	3.30528	4.32241	-1.45867	0.000138459
ENSMUSG00000032965	Ift57	0.389444	0.247587	0.201389	1.74751	0.57389	1.30414	-2.11245	0.000138494
ENSMUSG00000056919	Cep162	0.945771	1.8486	2.77975	0.484645	1.15231	0.2916	1.53123	0.00013949
ENSMUSG00000022235	Cmbl	30.9634	22.8283	20.6512	62.1023	46.8542	57.0675	-1.15718	0.000139582
ENSMUSG00000063457	Rps15	138.014	96.4973	85.9884	281.899	213.06	230.384	-1.17834	0.0001409
ENSMUSG00000026248	Mrpl44	2.93443	1.7268	1.26514	9.19735	4.41214	5.54138	-1.69219	0.000141171
ENSMUSG00000076437	Selenoh	1.01607	1.11509	0.730552	3.74224	2.27257	3.66829	-1.75859	0.000141181
ENSMUSG00000023904	Hcfc1r1	18.4876	12.8472	10.014	35.9845	29.0677	36.2853	-1.29325	0.000142024
ENSMUSG00000074146	4930579C12Rik	0.078688	0.091574	0.028258	0	0	0	9.37011	0.000142467
ENSMUSG00000089803	Gm10171	3.40562	2.31204	1.27724	12.1528	6.70174	6.64663	-1.86618	0.00014305
ENSMUSG00000003849	Nqo1	0.474032	0.357701	0.634925	2.73007	1.036	2.31697	-2.05226	0.000143259
ENSMUSG00000024513	Mbd2	7.59927	5.94857	5.14932	15.5539	11.5628	15.1842	-1.17787	0.000143836
ENSMUSG00000090222	Ifi203-ps	1.16261	1.43697	1.69825	0.25547	0.845921	0.271728	1.64615	0.000143933
ENSMUSG00000018287	Spag7	8.8121	8.96017	8.31658	19.0474	16.5215	18.7611	-1.05831	0.000144341
ENSMUSG00000002365	Snx9	3.8733	3.53408	4.17155	11.1845	6.8303	8.25177	-1.18172	0.000144517
ENSMUSG00000021457	Syk	0.595897	0.788958	0.719724	0.273489	0.278563	0.470631	1.04117	0.000144609
ENSMUSG00000067274	Rplp0	44.6378	28.8772	18.2865	84.2664	67.32	96.9407	-1.43682	0.000144655
ENSMUSG00000092212	Slc22a13b	0.829928	0.977094	0.805532	0.116851	0.290856	0.272799	1.94078	0.000144743
ENSMUSG00000058446	Znrf2	2.63674	2.28546	1.59198	7.37512	3.93818	5.40461	-1.35974	0.000145271
ENSMUSG00000025825	Iscu	19.1129	14.4457	11.6322	36.5817	29.7436	36.8993	-1.19168	0.000145721
ENSMUSG00000030739	Myh14	0.477645	0.537235	0.519061	1.23349	1.02975	1.87399	-1.43142	0.000145852
ENSMUSG00000037894	H2az1	4.86007	3.65284	4.49187	13.4528	8.14959	9.59162	-1.26223	0.000146026
ENSMUSG00000081603	Gm14681	2.18952	2.11031	1.79255	8.13897	5.65972	6.55532	-1.74024	0.000146169
ENSMUSG00000002981	Clptm1	4.00414	2.95069	2.82913	9.9313	5.51481	8.28453	-1.27826	0.000146819
ENSMUSG00000029430	Ran	6.62482	5.85291	4.96856	16.3503	10.5844	12.6305	-1.18131	0.0001471
ENSMUSG00000071532	Gm10335	12.0353	9.3535	8.77569	27.6533	18.7813	30.6335	-1.35328	0.000147884
ENSMUSG00000035864	Syt1	0.411828	0.505123	0.56167	1.52251	1.00057	1.1735	-1.32194	0.000149013
ENSMUSG00000000791	Il12rb1	0.515138	0.355032	0.423242	0.204804	0.149204	0.113734	1.4674	0.000149156
ENSMUSG00000090175	Ugt1a9	58.819	59.3037	31.8138	118.235	115.264	130.439	-1.27934	0.000150835
ENSMUSG00000022679	Mpv17l	1.0618	1.46101	1.58742	4.55552	2.94115	2.98419	-1.35047	0.000150927
ENSMUSG00000118591	AC147806	1.16726	0.465529	0.393962	0.125101	0.042288	0.04751	3.23744	0.000151364
ENSMUSG00000022283	Pabpc1	14.1027	10.7997	8.42439	30.2743	20.9617	25.8026	-1.2089	0.000152296
ENSMUSG00000028936	Rpl22	8.7874	6.46414	5.95225	18.1861	14.166	14.8247	-1.15375	0.000152305
ENSMUSG00000029064	Gnb1	4.14346	3.88791	3.63095	10.1797	6.54141	9.27328	-1.15634	0.000153304
ENSMUSG00000049353	Rd3	0.0439182	0.0567068	0.0322479	0.210416	0.380567	0.186264	-2.54833	0.000153513
ENSMUSG00000019471	Cdc37	1.79468	1.46205	1.44302	5.49635	2.64699	3.66177	-1.32875	0.000153882
ENSMUSG00000023921	Mmut	4.03383	3.50661	3.64077	14.7785	7.3556	6.98319	-1.3808	0.000154189
ENSMUSG00000028648	Ndufs5	20.466	15.2332	13.6286	37.3321	34.4346	38.6699	-1.16275	0.00015505
ENSMUSG00000087701	Gm13493	1.70317	0.968231	0.896527	6.21784	3.37401	5.09577	-2.04144	0.000155741
ENSMUSG00000024338	Psmb8	6.31374	3.75282	3.51131	14.1885	8.10336	13.868	-1.41313	0.00015597
ENSMUSG00000110404	Rnf223	0.439429	0.363121	0.179072	0.028454	0.10417	0.031133	2.58361	0.000156108
ENSMUSG00000057605	Gm6807	1.01895	0.438654	0.381624	4.0702	1.6213	3.23793	-2.27947	0.000156273
ENSMUSG00000043207	Zmpste24	1.47207	0.961041	0.973989	3.63933	2.12497	2.82964	-1.33477	0.000156631
ENSMUSG00000023861	Mpc1	19.5979	14.9599	11.0924	46.142	30.672	33.1502	-1.26834	0.000157034
ENSMUSG00000034880	Mrpl34	9.20925	6.65904	5.75248	24.314	13.9651	19.1686	-1.40983	0.000157083
ENSMUSG00000042569	Dhrs7b	1.45649	1.25476	0.977084	3.55389	2.2916	4.13214	-1.43573	0.000157187
ENSMUSG00000057068	Fam47e	2.06837	3.57156	4.71746	1.40732	2.04165	1.04566	1.20439	0.000157235
ENSMUSG00000064326	Siva1	0.740278	0.550435	0.522085	1.98564	1.60609	1.66446	-1.5358	0.000157588
ENSMUSG00000031584	Gsr	3.1473	3.05493	2.32463	8.96998	4.74241	8.22813	-1.36351	0.000158218
ENSMUSG00000021903	Galnt15	0.41128	0.239612	0.127995	0.083077	0.042986	0.0803	1.91623	0.000159084
ENSMUSG00000027357	Crls1	6.24233	4.61337	3.26838	13.1437	10.5082	11.2761	-1.30623	0.000159456
ENSMUSG00000003438	Timm50	3.93696	3.11707	3.63216	9.68301	6.26144	8.5478	-1.19658	0.000159773
ENSMUSG00000026365	Cfh	21.5273	28.0682	15.0075	79.4007	31.5115	79.8724	-1.56227	0.000159829
ENSMUSG00000035585	Tsen34	2.82249	2.43227	2.38373	8.34838	4.89275	5.40324	-1.28738	0.000160089
ENSMUSG00000117869	Snhg4	0.560138	0.516205	0.629066	0.308798	0.25826	0.204502	1.14427	0.000160184
ENSMUSG00000028419	Chmp5	6.54519	5.05833	4.28345	17.9667	10.7279	11.2388	-1.32975	0.000160259
ENSMUSG00000030161	Gabarapl1	47.6276	35.4971	32.4041	162.317	64.4889	87.425	-1.44357	0.000160793
ENSMUSG00000053329	Gatd3a	9.3716	7.12599	6.46068	25.7165	12.1813	21.1069	-1.36182	0.000161012
ENSMUSG00000039163	Cmc1	4.5767	3.91652	3.01314	11.2778	8.78794	8.28838	-1.30113	0.000161353
ENSMUSG00000024654	Asrgl1	1.03107	0.886454	0.923934	3.74944	1.66631	2.44373	-1.4678	0.000162261
ENSMUSG00000018868	Pnpla5	0	0	0	0.100362	0.043602	0.320901	-10.5976	0.00016245
ENSMUSG00000081094	Rpl19-ps11	7.72623	5.80785	5.02568	17.1801	13.6759	15.5448	-1.32197	0.000163569
ENSMUSG00000021606	Ndufs6	11.4667	7.48482	4.89808	25.1437	18.9297	21.1482	-1.45139	0.000163715
ENSMUSG00000024529	Lox	0	0	0	0.034595	0.0170023	0.163635	-9.48672	0.000165824
ENSMUSG00000086610	Gm15408	3.61494	5.09002	7.89125	2.58057	3.19275	2.01516	1.09144	0.000165848
ENSMUSG00000027670	Ocstamp	0.087695	0.115542	0.038428	0.453115	0.290009	0.637864	-2.51462	0.000167389
ENSMUSG00000079501	Gm5138	8.62849	6.02097	3.86511	14.3065	15.4475	24.0805	-1.53987	0.000168702
ENSMUSG00000022821	Hgd	55.4627	55.5804	68.4818	146.99	137.441	99.893	-1.09814	0.000170396
ENSMUSG00000020609	Apob	54.9501	50.1799	51.4142	156.126	87.9428	103.95	-1.1526	0.000170724
ENSMUSG00000066071	Cyp4a12a	186.173	154.218	127.373	328.605	357.826	305.689	-1.08473	0.000171062
ENSMUSG00000073155	1810058I24Rik	15.9728	16.1512	18.4855	43.517	27.8009	38.147	-1.11299	0.000172024
ENSMUSG00000096862	Gm13301	0.501663	0.277519	0.152701	0.061764	0.043645	0.008838	3.02799	0.000172412
ENSMUSG00000032905	Atg12	0.922405	0.701774	0.777132	2.03383	1.59596	1.80299	-1.17787	0.000173098
ENSMUSG00000005575	Ube2m	3.70252	2.66109	2.40217	8.86198	5.48994	7.40237	-1.31135	0.000173259
ENSMUSG00000046798	Cldn12	3.29205	3.22624	3.72823	9.0182	6.39844	6.66995	-1.10804	0.000173896
ENSMUSG00000027709	Mccc1	1.04088	1.04057	0.926295	3.0049	1.74948	2.21668	-1.2127	0.000173959
ENSMUSG00000074793	Hspa12b	0.314838	0.387495	0.347511	0.0983972	0.0621323	0.1397	1.80604	0.000174772
ENSMUSG00000066477	Gm16551	0.374057	0.289833	0.112453	0.376276	3.61651	0.965081	-2.67495	0.000175326
ENSMUSG00000060376	Bckdha	54.1226	41.7183	39.1949	126.068	81.2233	91.9101	-1.14777	0.000175524
ENSMUSG00000000296	Tpd52l1	1.65557	1.25641	0.598194	5.22281	3.15047	3.92403	-1.80873	0.000177169
ENSMUSG00000060538	Tmem219	4.59683	4.31778	4.02962	12.0984	8.58041	8.19761	-1.15758	0.000178573
ENSMUSG00000058454	Dhcr7	2.38536	2.53429	2.77603	7.93665	3.88645	7.65065	-1.33941	0.000178708
ENSMUSG00000030759	Far1	0.753506	0.346471	0.419794	0.141731	0.268267	0.184417	1.35431	0.000180082
ENSMUSG00000000049	Apoh	603.001	427.575	301.112	1571.07	873.489	993.644	-1.3684	0.000181777
ENSMUSG00000111933	Gm36660	0.05761	0.0572	0.056147	0	0	0	9.15446	0.000182593
ENSMUSG00000005981	Trap1	17.9133	13.2718	13.6604	44.8227	26.035	32.0477	-1.19828	0.000182636
ENSMUSG00000053862	Slc51b	0	0	0	0.280205	0.462839	0.510168	-12.0284	0.00018375
ENSMUSG00000030986	Dhx32	2.14057	1.94902	1.99451	6.10436	3.42853	4.82754	-1.23898	0.000185202
ENSMUSG00000060198	Gm11353	10.0447	4.71375	1.1705	21.3836	29.3662	20.6436	-2.16414	0.000185475
ENSMUSG00000112793	Gm32872	0.887626	1.04376	2.24552	5.95369	7.95486	8.38949	-2.41641	0.000186384
ENSMUSG00000081170	Gm12922	1.47934	0.942906	1.02395	5.61266	2.55761	4.28047	-1.85315	0.000188958
ENSMUSG00000040282	BC052040	0.380531	0.502804	0.398832	1.22171	0.970196	1.35495	-1.46796	0.000189186
ENSMUSG00000018882	Mrpl45	2.43231	2.19929	1.92162	6.92499	3.81733	5.53554	-1.31264	0.000189617
ENSMUSG00000028538	St3gal3	5.67729	4.68598	5.72687	12.3633	9.72783	12.0226	-1.08418	0.000189964
ENSMUSG00000057286	St6galnac2	0.675814	0.731819	0.652199	0.474914	0.241635	0.256262	1.0823	0.000190059
ENSMUSG00000084010	Gm13302	0.813102	0.565487	0.289621	0.11655	0.158778	0.042474	2.3921	0.000190355
ENSMUSG00000051748	Wfdc21	112.295	50.6992	35.2072	316.938	151.176	177.83	-1.70444	0.000191562
ENSMUSG00000062515	Fabp4	1.46625	1.12011	0.569468	0.307184	0.504353	0.453357	1.319	0.000192787
ENSMUSG00000078964	Ces1b	114.771	95.6814	88.9106	226.739	175.007	214.723	-1.04213	0.000192883
ENSMUSG00000023944	Hsp90ab1	44.9856	33.2096	23.2793	106.619	63.0921	82.7849	-1.31514	0.000193431
ENSMUSG00000038121	Fam210a	1.90833	1.83961	2.00394	5.05319	3.46454	3.70643	-1.08763	0.000193757
ENSMUSG00000020884	Asgr1	130.119	99.6437	96.3829	275.035	189.179	235.205	-1.10064	0.000194385
ENSMUSG00000004771	Rab11a	6.49259	5.77265	4.21779	13.7501	11.1798	11.7885	-1.15552	0.000194475
ENSMUSG00000020022	Ndufa12	3.01966	2.91773	1.35168	8.88014	5.70646	6.8266	-1.55469	0.000195177
ENSMUSG00000034159	Mab21l4	0	0	0.0751185	0.509309	0.229488	0.742649	-4.30169	0.000195269
ENSMUSG00000041037	Irgq	0.36886	0.336012	0.438536	1.05388	0.839271	1.04278	-1.36048	0.000199363
ENSMUSG00000026278	Bok	2.87181	2.61073	2.82007	7.39523	5.80309	5.55513	-1.17552	0.000199528
ENSMUSG00000031683	Lsm6	2.04695	1.87929	1.4623	4.0195	3.92934	4.16881	-1.16915	0.000201685
ENSMUSG00000073879	Gm5859	0.771438	0.625807	0.375772	0.11166	0.216595	0.030375	2.30564	0.000202558
ENSMUSG00000105095	8430422M14Rik	5.8011	6.30978	7.63226	2.45508	4.46234	1.93895	1.15656	0.000203394
ENSMUSG00000032121	Tmem218	0.282032	0.219041	0.081297	1.38332	0.530492	1.00544	-2.32559	0.000206488
ENSMUSG00000003420	Fcgrt	20.1573	17.0113	14.6007	53.0812	31.7285	33.974	-1.19817	0.000206749
ENSMUSG00000028185	Dnase2b	3.72899	2.52415	2.12838	9.48282	5.90271	6.10396	-1.35835	0.0002069
ENSMUSG00000023004	Tuba1b	5.70301	4.11434	3.5391	8.85018	10.5408	15.1788	-1.37198	0.000207174
ENSMUSG00000060019	Gm10073	1.66793	1.10047	1.37881	5.52106	5.33138	5.30297	-1.9618	0.000207297
ENSMUSG00000039956	Mrap	10.6143	7.32051	4.86707	19.1028	15.6542	29.2693	-1.48951	0.000207818
ENSMUSG00000028988	Ctnnbip1	0.665293	0.617909	0.671856	2.5041	1.35672	1.70411	-1.50915	0.000210533
ENSMUSG00000050103	Agmo	1.36322	1.31281	1.487	5.39744	2.62827	2.7217	-1.36828	0.000211003
ENSMUSG00000075391	Glo1-ps	20.5037	12.4626	10.0383	239.224	45.4578	75.9157	-3.06783	0.000211386
ENSMUSG00000013160	Atp6v0d1	8.16766	5.49211	5.37247	20.2487	11.9796	14.1702	-1.28563	0.000212244
ENSMUSG00000022220	Adcy4	0.754351	0.990375	1.40777	0.632367	0.392167	0.486274	1.06118	0.00021225
ENSMUSG00000020308	Tpgs1	4.8062	3.5308	2.99709	9.73829	7.40622	11.7578	-1.35051	0.000212396
ENSMUSG00000035875	AI182371	36.0826	32.088	31.9488	88.1154	60.2757	60.8049	-1.06313	0.00021392
ENSMUSG00000021453	Gadd45g	11.265	10.1418	10.9831	19.5492	59.3435	22.4281	-1.64532	0.00021471
ENSMUSG00000037617	Spag1	0.470508	0.413981	0.367092	0.101325	0.274969	0.11279	1.3556	0.00021703
ENSMUSG00000025102	3110040N11Rik	1.75468	2.09177	1.56073	6.9632	4.04541	4.23653	-1.4954	0.000217176
ENSMUSG00000049532	Sall2	0.307087	0.483778	0.520696	0.118679	0.219998	0.0498169	1.75532	0.000217377
ENSMUSG00000026343	Gpr39	0.132811	0.114823	0.281762	1.05486	0.397355	1.13553	-2.28927	0.000218538
ENSMUSG00000086158	Ccpg1os	1.15718	0.703059	0.963833	2.73558	2.31219	2.42598	-1.40405	0.00021862
ENSMUSG00000026904	Slc4a10	0.0696745	0.156535	0.15553	0.0301664	0.0270883	0.00704621	2.56968	0.000220363
ENSMUSG00000030056	Isy1	0.814865	0.626402	0.754149	2.1881	1.40285	1.65828	-1.25761	0.000221196
ENSMUSG00000010045	Tmem115	3.31004	2.63233	2.57248	8.3938	4.92182	7.36585	-1.28028	0.000222345
ENSMUSG00000070942	Il1rl2	0.014737	0.0432248	0.0428429	0	0	0	8.39238	0.000224388
ENSMUSG00000032314	Etfa	53.199	38.4895	27.3337	135.849	84.2309	80.0499	-1.33435	0.000224648
ENSMUSG00000039217	Il18	4.70768	4.39738	5.01909	15.6783	7.78795	12.8277	-1.36156	0.000224657
ENSMUSG00000039809	Gabbr2	0.528464	0.702765	1.0121	2.87998	1.77109	1.57663	-1.47305	0.000224892
ENSMUSG00000008036	Ap2s1	21.1558	14.8465	15.7587	37.7399	32.7768	42.5199	-1.12685	0.000225005
ENSMUSG00000022150	Dab2	1.16808	0.977913	1.3616	0.412394	0.845745	0.400035	1.08089	0.000225472
ENSMUSG00000039062	Anpep	8.4455	6.88664	6.84774	23.1781	11.71	17.4386	-1.2383	0.000225996
ENSMUSG00000035078	Mtmr9	0.707023	0.524345	0.460984	2.07907	1.25397	1.435	-1.49437	0.000226334
ENSMUSG00000046079	Lrrc8d	0.328322	0.362236	0.382688	1.20571	0.609237	0.956123	-1.36846	0.00022657
ENSMUSG00000006998	Psmd2	8.64395	7.10685	6.13077	21.6334	13.0743	15.0312	-1.18466	0.000226945
ENSMUSG00000030341	Tnfrsf1a	7.89097	6.65607	5.69455	19.1887	10.6367	19.8296	-1.29462	0.000228434
ENSMUSG00000038462	Uqcrfs1	51.0178	33.5983	28.713	105.837	77.6198	80.4587	-1.21956	0.000231326
ENSMUSG00000051255	Gm6563	6.25612	5.18066	2.28032	20.5509	11.5099	12.5035	-1.69991	0.000231665
ENSMUSG00000054766	Set	5.81262	4.80581	3.9769	14.9536	8.49053	10.8378	-1.23194	0.000234475
ENSMUSG00000070493	Chchd2	64.664	43.3278	26.9262	140.88	106.207	101.132	-1.36791	0.00023526
ENSMUSG00000001751	Naglu	3.19895	3.27017	3.68649	9.49773	5.89134	7.55283	-1.17571	0.00023992
ENSMUSG00000024829	Mrpl21	3.6496	2.40825	2.69984	7.34516	5.65657	8.33291	-1.28458	0.000241312
ENSMUSG00000058267	Mrps14	2.96241	2.91365	1.8932	7.50623	5.58703	5.39559	-1.25081	0.000241634
ENSMUSG00000049871	Nlrc3	0.0649751	0.0985104	0.12287	0.0143169	0.0248588	0.00853077	2.58555	0.000242313
ENSMUSG00000030101	Sumf1	1.18483	0.954958	0.873788	4.40896	2.05217	2.17014	-1.51809	0.000245432
ENSMUSG00000034780	B3galt1	1.27663	1.57747	1.27295	3.53853	2.33914	4.36107	-1.31086	0.000246167
ENSMUSG00000047547	Cltb	2.69362	1.74974	1.52889	5.89606	3.61767	5.65049	-1.34432	0.000246302
ENSMUSG00000028029	Aimp1	1.77716	1.0806	0.88454	3.64377	2.73535	3.22091	-1.35912	0.000246827
ENSMUSG00000024067	Dpy30	3.83863	2.22391	1.99381	8.8066	6.25979	7.15172	-1.46354	0.000251172
ENSMUSG00000073471	Rsph3a	1.50875	1.09986	1.12082	4.41465	2.13844	3.61727	-1.44734	0.000253213
ENSMUSG00000025003	Cyp2c39	14.5726	10.7025	10.7728	46.8859	15.7287	41.1319	-1.52507	0.000253416
ENSMUSG00000037787	Apopt1	1.45412	1.07936	0.944289	4.05201	2.05051	3.14206	-1.41044	0.000254165
ENSMUSG00000052974	Cyp2f2	102.897	88.6935	91.7057	208.74	154.542	290.8	-1.20716	0.000254821
ENSMUSG00000021124	Vti1b	4.83306	3.82837	3.80232	16.0278	7.39452	9.22792	-1.38936	0.000255167
ENSMUSG00000057234	Mettl15	0.197235	0.210622	0.18261	1.52254	0.401155	0.975397	-2.29567	0.000255469
ENSMUSG00000021427	Ssr1	5.00435	4.38646	3.7036	9.92423	7.77767	9.57522	-1.05874	0.000256245
ENSMUSG00000074577	Ripor3	1.22349	0.910361	0.976659	0.549546	0.627942	0.338593	1.03681	0.000256736
ENSMUSG00000030541	Idh2	10.9329	11.27	10.4858	31.2243	19.0777	20.8742	-1.1226	0.000257497
ENSMUSG00000089809	Rasgef1b	1.62922	1.34952	1.00437	1.04452	0.344201	0.244816	1.28589	0.000257532
ENSMUSG00000099707	Gm8883	6.00952	5.32316	5.20003	14.6253	8.91396	16.8083	-1.28716	0.000258594
ENSMUSG00000027984	Hadh	10.0513	8.06637	7.69601	30.2968	14.5731	17.7711	-1.27897	0.000258841
ENSMUSG00000034105	Meak7	0.365024	0.303377	0.493855	1.52245	0.808816	1.21539	-1.60953	0.000261501
ENSMUSG00000020669	Sh3yl1	0.457949	1.2725	1.23372	3.75087	2.99061	2.76181	-1.6808	0.00026452
ENSMUSG00000045594	Glb1	0.412725	0.315607	0.710202	1.96245	1.07565	1.77518	-1.74242	0.000264828
ENSMUSG00000030978	Rrm1	0.27065	0.21588	0.233995	0.902351	0.474046	0.5896	-1.44814	0.00026517
ENSMUSG00000015337	Endog	15.4526	9.61548	8.47752	30.4342	21.0792	32.6825	-1.32762	0.000265226
ENSMUSG00000021687	Scamp1	1.80066	1.63621	1.60306	6.73375	4.28993	2.59044	-1.43363	0.000265365
ENSMUSG00000022748	Cmss1	0.177572	0.168272	0.231552	0.97894	0.615435	0.898827	-2.11037	0.000265723
ENSMUSG00000053137	Mapk11	0.731381	0.590576	0.631943	0.183864	0.34196	0.183759	1.46131	0.000266044
ENSMUSG00000105987	AI506816	0.436135	0.429673	0.354042	0.0790455	0.0025298	0.137516	2.4771	0.000266198
ENSMUSG00000030990	Pgap2	1.399	1.17577	1.08783	2.8309	2.43178	2.93046	-1.16155	0.000266359
ENSMUSG00000102224	4930447F24Rik	0.133583	0.116142	0.179831	0	0	0	10.4837	0.000272084
ENSMUSG00000008333	Snrpb2	1.14255	1.41861	0.889038	3.50151	2.75299	2.5243	-1.34735	0.000274446
ENSMUSG00000023043	Krt18	66.5151	56.0552	57.2	115.351	110.716	142.929	-1.03745	0.000279729
ENSMUSG00000025791	Pgm1	11.7201	10.4987	11.7572	46.2797	17.046	26.1087	-1.39631	0.000280683
ENSMUSG00000026657	Frmd4a	0.159947	0.146377	0.151175	0.0979089	0.0748978	0.0489484	1.0448	0.000282746
ENSMUSG00000100005	B130024G19Rik	0.246066	0.16972	0.260404	0.066729	0.116076	0.0721224	1.40735	0.000282826
ENSMUSG00000020372	Rack1	19.909	14.2633	12.7617	44.5777	27.1756	35.2413	-1.18883	0.000285741
ENSMUSG00000038150	Ormdl3	8.18924	6.38388	5.22008	20.7087	10.9374	16.8703	-1.29347	0.0002885
ENSMUSG00000033634	Nat8f2	66.465	71.1094	83.6726	210.978	110.384	189.389	-1.20696	0.000289974
ENSMUSG00000031897	Psmb10	11.2912	8.00054	8.17915	22.7544	15.821	24.6576	-1.20278	0.000292191
ENSMUSG00000029621	Arpc1a	6.25516	4.63124	4.29057	14.7154	8.46901	12.8546	-1.24768	0.000293471
ENSMUSG00000116590	AC154200	0.439867	0.668697	0.798621	0.136147	0.30969	0.092054	1.82606	0.00029355
ENSMUSG00000006641	Slc5a6	2.25902	3.73337	4.37376	1.78552	2.29156	1.09539	1.00295	0.000294926
ENSMUSG00000047867	Gimap6	1.24084	1.12843	1.3789	0.698833	0.73808	0.343588	1.07391	0.000295877
ENSMUSG00000033036	Gm7879	1.04949	0.497227	0.358532	3.49973	1.35192	5.18064	-2.3966	0.000296909
ENSMUSG00000026727	Rsu1	1.1711	1.24158	1.15021	2.44276	2.21548	3.12394	-1.12713	0.000297172
ENSMUSG00000020601	Trib2	0.686173	0.638428	0.774571	0.315936	0.289084	0.0585899	1.66141	0.000299311
ENSMUSG00000003477	Inmt	57.4379	97.2539	155.483	524.083	283.448	175.8	-1.6646	0.000299332
ENSMUSG00000037379	Spon2	0.776237	0.332807	0.318913	1.51586	1.31525	2.141	-1.79991	0.000299688
ENSMUSG00000078931	Pdf	1.31369	1.32771	0.887702	6.39054	1.97088	3.6928	-1.77217	0.000301894
ENSMUSG00000026154	Sdhaf4	3.61897	3.67209	2.16453	9.16459	7.43021	8.29097	-1.39608	0.000302092
ENSMUSG00000048578	Mlec	2.99692	2.92068	2.9097	6.36604	5.07638	6.75921	-1.04402	0.00030242
ENSMUSG00000036751	Cox6b1	103.21	72.4498	75.0944	174.906	163.868	183.705	-1.0591	0.000302497
ENSMUSG00000037949	Ano10	0.23959	0.166316	0.239742	0.839917	0.392184	0.970899	-1.77065	0.000305455
ENSMUSG00000029048	Rer1	17.7997	14.9654	11.847	44.2618	25.6732	32.746	-1.20266	0.000305459
ENSMUSG00000028223	Decr1	7.2489	6.12494	6.55426	19.2462	12.9046	11.4931	-1.13097	0.00030697
ENSMUSG00000026749	Nek6	2.75318	2.50111	2.4881	5.13872	4.63871	6.31473	-1.05551	0.000307076
ENSMUSG00000013822	Elof1	7.05358	6.01959	5.75435	16.9066	10.3081	15.7149	-1.18913	0.00030719
ENSMUSG00000029390	Tmed2	5.8975	4.16749	3.97515	18.1408	7.91445	10.7673	-1.39103	0.000308551
ENSMUSG00000038274	Fau	51.0615	39.2216	30.2648	106.396	77.6796	85.7237	-1.16228	0.000308739
ENSMUSG00000051730	Mettl5	1.75253	1.27134	1.33801	3.55973	3.25031	3.5045	-1.24166	0.000310312
ENSMUSG00000002668	Dennd1c	0.6736	0.578092	0.998612	0.31452	0.305108	0.430926	1.09897	0.000310438
ENSMUSG00000001847	Rac1	7.60629	6.01709	5.20931	18.3206	10.6645	13.9156	-1.18776	0.000311461
ENSMUSG00000030413	Pglyrp1	0.114429	0.0633499	0.0933737	0.126632	0.168639	3.39273	-3.76566	0.000312999
ENSMUSG00000060470	Adgrg3	0.861404	0.778798	0.971139	0.230227	0.56538	0.0974027	1.54804	0.000313067
ENSMUSG00000032249	Anp32a	16.2158	12.1074	9.57046	31.4802	27.1419	25.1114	-1.14385	0.000313858
ENSMUSG00000024735	Prpf19	2.76622	2.28975	2.57617	7.54754	4.00111	5.97095	-1.19881	0.000321267
ENSMUSG00000024012	Mtch1	2.6862	2.22632	2.14731	7.13773	4.05517	4.95578	-1.19371	0.000323032
ENSMUSG00000035692	Isg15	5.57456	4.39178	3.29568	9.84564	9.94763	19.2335	-1.55717	0.000323544
ENSMUSG00000033970	Rfc3	0.692707	0.613676	1.01984	2.19713	1.79464	1.98961	-1.36249	0.000325305
ENSMUSG00000020219	Timm13	13.7087	8.85028	8.2196	30.1258	19.805	22.7398	-1.23945	0.000325791
ENSMUSG00000022365	Derl1	8.33398	7.68914	7.32529	24.205	12.9874	15.6597	-1.17863	0.000327628
ENSMUSG00000049882	Vcpkmt	0.631975	0.426619	0.58503	1.65953	1.18406	1.55862	-1.42135	0.000328202
ENSMUSG00000027371	Fahd2a	5.09932	4.18283	5.55609	13.0482	9.99383	9.75942	-1.14444	0.000328691
ENSMUSG00000010609	Psen2	15.8499	11.3728	9.53815	31.2244	23.4628	26.4109	-1.1415	0.000329149
ENSMUSG00000038085	Cnbd2	15.7104	6.89565	0.295355	0.402225	0.436781	0.464653	4.1348	0.000329394
ENSMUSG00000023175	Bsg	71.1656	49.7677	29.8469	148.968	94.9124	149.576	-1.38376	0.000330731
ENSMUSG00000045665	Mfsd5	2.54976	2.19114	1.29753	6.05953	4.35812	5.67103	-1.4138	0.000331936
ENSMUSG00000025169	Ogfod3	1.35557	1.00421	0.76386	4.63256	2.03072	3.65684	-1.72416	0.00033291
ENSMUSG00000028343	Erp44	10.9419	9.20783	7.5669	24.4676	16.1112	19.8246	-1.12388	0.000335003
ENSMUSG00000030738	Eif3c	10.7101	8.40817	6.74198	23.1804	15.1761	19.7939	-1.16905	0.000335078
ENSMUSG00000056665	Them6	0.303132	0.094783	0.179993	1.0309	0.635349	1.29555	-2.35756	0.000335154
ENSMUSG00000068165	Gm10233	2.64787	1.54198	0.789676	9.53091	5.18971	4.81471	-1.97201	0.000339617
ENSMUSG00000030357	Fkbp4	16.6048	13.9729	10.9918	30.9758	25.9274	31.3946	-1.08685	0.000339645
ENSMUSG00000039105	Atp6v1g1	27.7023	24.29	19.8238	49.0304	49.4262	49.3125	-1.04096	0.000342498
ENSMUSG00000114184	Gm7143	5.59994	4.60371	4.64408	17.7173	7.37774	16.2677	-1.47809	0.000346346
ENSMUSG00000020674	Pxdn	0.444807	0.329903	0.390827	0.14865	0.245976	0.166197	1.05538	0.00034642
ENSMUSG00000027366	Sppl2a	7.45078	6.72986	5.75307	14.7223	11.8139	13.4704	-1.00503	0.00034675
ENSMUSG00000059278	Naa38	6.71505	4.79519	3.16561	13.6798	11.8742	12.5521	-1.37658	0.00034847
ENSMUSG00000035757	Selenoo	10.3391	11.3076	12.9953	26.7557	26.5937	19.0986	-1.06443	0.000349565
ENSMUSG00000112734	Gm47644	0.300685	0.506618	0.293387	0.121357	0.0274267	0.0899332	2.20503	0.000350705
ENSMUSG00000029777	Gars	4.20988	2.62885	2.077	10.3605	6.04383	6.84417	-1.38272	0.000351374
ENSMUSG00000023008	Fmnl3	0.34785	0.623807	0.653332	0.19628	0.292676	0.146587	1.35437	0.000351935
ENSMUSG00000110386	Gm42031	27.6634	15.0991	0.007598	0.288559	0.0628	0.134919	6.45868	0.000352048
ENSMUSG00000040331	Nsmce4a	1.91598	1.49107	1.57455	4.92881	2.91013	3.62677	-1.20264	0.000352635
ENSMUSG00000021876	Rnase4	248.433	186.756	155.626	625.331	291.079	557.406	-1.31878	0.000353135
ENSMUSG00000029269	Sult1b1	3.46689	3.09189	2.11495	12.9429	5.59574	5.8552	-1.49179	0.000353502
ENSMUSG00000044475	Ascc1	2.27688	1.13233	1.23328	4.1965	3.48209	5.20893	-1.47301	0.000354132
ENSMUSG00000026275	Ppp1r7	0.55167	0.420711	0.380582	1.78668	0.756806	1.15314	-1.45009	0.000355911
ENSMUSG00000106352	5033403H07Rik	2.96464	1.62066	2.26365	7.55714	6.78038	4.64982	-1.47108	0.000356795
ENSMUSG00000046756	Mrps7	11.3914	9.39887	7.80509	25.2967	16.1361	22.5071	-1.16093	0.000358058
ENSMUSG00000002797	Ggct	0.277122	0.201813	0.137131	0.823195	0.491294	0.565523	-1.60959	0.000358084
ENSMUSG00000071074	Yipf3	5.1725	4.43565	4.19448	11.9611	7.86266	10.0602	-1.11443	0.00035925
ENSMUSG00000117822	Eef1a1-ps1	0.20183	0.144262	0.080109	1.49534	0.576476	0.649239	-2.67456	0.000360328
ENSMUSG00000027495	Fam210b	4.48433	3.46822	2.41338	11.3608	6.5088	7.91653	-1.31475	0.000360516
ENSMUSG00000060904	Arl1	10.2845	7.81317	5.55631	24.0114	14.9516	17.8252	-1.2635	0.000362928
ENSMUSG00000032458	Copb2	4.10796	2.87431	2.24545	9.95392	5.42893	7.43573	-1.30616	0.000364761
ENSMUSG00000068396	Rpl34-ps1	102.894	68.4369	62.331	197.729	143.081	188.156	-1.17875	0.000365618
ENSMUSG00000040151	Hs2st1	0.25957	0.371344	0.283337	0.921039	0.568006	1.02806	-1.4611	0.000366187
ENSMUSG00000052214	Opa3	1.53016	1.3227	0.991758	3.68797	2.35322	3.09509	-1.24877	0.000366385
ENSMUSG00000020121	Srgap1	0.100412	0.115013	0.0907955	0.0249607	0.0320954	0.00474963	2.30876	0.000366409
ENSMUSG00000047150	1700001C19Rik	2.39121	1.96934	2.0586	6.59391	4.51993	4.1922	-1.25365	0.000366869
ENSMUSG00000018604	Tbx3	4.78722	4.11118	2.81798	1.3884	1.30598	3.00738	1.03905	0.000366919
ENSMUSG00000042248	Cyp2c37	10.8531	7.6445	6.99221	45.7956	15.1593	16.5157	-1.60373	0.000368432
ENSMUSG00000043510	Hscb	1.35567	1.24685	1.3715	4.01562	3.2582	3.94939	-1.49781	0.000369678
ENSMUSG00000029998	Pcyox1	6.17071	5.48583	5.91064	15.8128	9.71708	11.6667	-1.08229	0.000369819
ENSMUSG00000006517	Mvd	1.20456	1.62698	1.63888	3.90182	3.31032	3.70919	-1.28867	0.000372399
ENSMUSG00000027775	Mfsd1	5.25075	5.09096	4.7272	14.7266	8.65269	9.88761	-1.14251	0.000373929
ENSMUSG00000072244	Trim6	0.0478617	1.07607	1.96363	0	0.0260344	0.0288323	5.8144	0.000374336
ENSMUSG00000038388	Mpp6	2.69652	2.28206	2.04332	7.71449	3.57942	5.84996	-1.28776	0.000378098
ENSMUSG00000040048	Ndufb10	36.0655	26.0591	19.2666	64.0299	56.9744	63.6524	-1.1819	0.000378914
ENSMUSG00000034993	Vat1	1.08147	1.22801	1.04506	3.23443	1.95613	3.47508	-1.36919	0.000379974
ENSMUSG00000064364	mt-Th	31.9641	56.9338	46.2025	14.2141	26.7768	14.2927	1.28911	0.000380622
ENSMUSG00000021877	Arf4	10.6852	6.69865	4.65519	23.9148	13.9367	19.4432	-1.37834	0.000380628
ENSMUSG00000050931	Sgms2	1.6725	2.0708	2.38751	4.83507	4.27701	3.94598	-1.09079	0.000380839
ENSMUSG00000016308	Ube2a	3.78702	2.92539	2.70735	7.0176	6.75906	6.79378	-1.12681	0.00038121
ENSMUSG00000054422	Fabp1	1807.14	1838.55	2012.83	3239.35	5097.88	3799.34	-1.10086	0.000381754
ENSMUSG00000021607	Mrpl36	10.2929	9.24625	8.38258	20.6916	16.9498	20.6169	-1.06107	0.00038284
ENSMUSG00000038692	Hoxb4	0.712861	0.619636	1.00592	0.285884	0.395819	0.185416	1.43123	0.000383341
ENSMUSG00000026471	Mr1	0.204491	0.212985	0.23416	0.735812	0.456191	0.690471	-1.53049	0.000383936
ENSMUSG00000024121	Atp6v0c	11.6872	8.40432	6.61507	22.1886	17.0852	20.8814	-1.1715	0.000385303
ENSMUSG00000040521	Tsfm	2.14816	1.28565	1.39961	3.67081	4.11807	3.87386	-1.27079	0.000385808
ENSMUSG00000102252	Snrpn	1.2497	1.64369	2.2885	5.17733	3.28037	5.47488	-1.42691	0.000385888
ENSMUSG00000020116	Pno1	5.79042	4.8603	3.63056	11.5652	9.75931	10.7482	-1.16722	0.000386627
ENSMUSG00000007721	Ccdc124	7.27289	5.00291	4.22025	13.1151	11.8602	12.8078	-1.19562	0.000388515
ENSMUSG00000027801	Tm4sf4	22.2941	17.4691	9.37871	46.1617	26.8862	75.9874	-1.60063	0.000388774
ENSMUSG00000031271	Serpina7	10.4996	6.98335	4.95416	17.7063	20.2526	16.5049	-1.27941	0.000390622
ENSMUSG00000028443	Nudt2	5.22221	4.60509	5.28367	10.3819	11.4118	12.0401	-1.16287	0.000391848
ENSMUSG00000052605	Isoc2b	0.887196	0.623176	0.302156	3.21483	2.02507	1.7402	-1.94525	0.000392293
ENSMUSG00000059674	Cdh24	0.312828	0.411167	0.323554	0.063093	0.160657	0.050322	1.93439	0.000394492
ENSMUSG00000056592	Zfp658	0.982175	1.22825	1.01257	0.443352	0.709726	0.364767	1.08638	0.00039473
ENSMUSG00000094724	Rnaset2b	2.37697	2.30064	2.7254	7.81349	4.97621	4.29506	-1.20653	0.000395866
ENSMUSG00000037419	Endod1	0.0751826	0.082937	0.0847953	0.26666	0.355165	0.392992	-2.0627	0.000398217
ENSMUSG00000001942	Siae	0.643186	0.703231	0.686695	2.19935	1.33174	1.24727	-1.23282	0.000400251
ENSMUSG00000085123	Rubie	0.0875574	0.166203	0.176603	0.0152776	0.0155402	0	3.80372	0.000400779
ENSMUSG00000086152	Gm11454	0.056302	0	0.202756	1.49453	1.37131	0.739302	-3.79871	0.000401079
ENSMUSG00000113399	Gm48199	13.128	10.0292	4.87719	5.4627	3.6765	2.46642	1.27237	0.000402022
ENSMUSG00000091803	Cox16	3.12744	3.22222	2.7449	7.61898	5.6292	5.84283	-1.06982	0.000403306
ENSMUSG00000026542	Apcs	55.8894	30.0921	9.37512	231.811	128.602	468.31	-3.11949	0.000407175
ENSMUSG00000041733	Coq5	2.70969	2.57684	2.47237	5.57398	4.66966	7.04893	-1.15623	0.00040765
ENSMUSG00000118425	Gm50470	0.729947	0.66425	0.275459	0.153248	0.147786	0.033312	2.32014	0.000411188
ENSMUSG00000024304	Cdh2	2.33766	1.96849	1.63665	7.49947	3.54515	3.88636	-1.32909	0.000411193
ENSMUSG00000043483	Gm6863	13.3208	9.3729	5.82672	30.8281	20.157	24.5964	-1.40604	0.000413575
ENSMUSG00000029815	Malsu1	1.41784	1.41429	1.17729	3.2495	2.49168	3.31897	-1.17614	0.000414398
ENSMUSG00000080994	Gm13464	1.33725	1.22055	0.560506	2.69545	3.21583	5.87216	-1.91793	0.000415363
ENSMUSG00000031513	Leprotl1	1.99844	1.47112	1.01571	3.98901	3.3991	3.89007	-1.33027	0.00041712
ENSMUSG00000092021	Gbp11	2.01354	2.50205	3.47001	4.79107	13.571	6.02504	-1.61065	0.000417802
ENSMUSG00000026946	Nmi	3.10517	2.41418	3.14501	8.12713	5.42255	6.14925	-1.18495	0.000418316
ENSMUSG00000057880	Abat	4.94493	3.93135	3.60048	17.4368	6.14726	9.71117	-1.41607	0.000420804
ENSMUSG00000030742	Lat	0.411539	0.46282	0.393881	0.176849	0.128235	0.0756375	1.73602	0.000421573
ENSMUSG00000078967	Gapdh-ps16	6.76178	4.9624	3.50048	10.4292	12.0079	17.8156	-1.40268	0.000421652
ENSMUSG00000047617	Paxx	5.5165	3.97576	3.48056	8.16355	10.1025	13.2957	-1.28268	0.000421851
ENSMUSG00000039887	Alg14	0.916181	0.548159	0.498819	2.83003	1.17425	2.44148	-1.71517	0.000421884
ENSMUSG00000050445	Cyp8b1	31.2442	19.7846	12.4951	60.386	46.4299	54.0717	-1.34068	0.000422212
ENSMUSG00000068739	Sars	5.63002	4.51573	4.34755	10.9067	8.49207	10.2499	-1.03258	0.000428722
ENSMUSG00000020122	Egfr	12.5389	13.6177	15.2059	23.8644	27.8844	40.4089	-1.15578	0.000429562
ENSMUSG00000027342	Pcna	2.80182	2.28773	2.01627	7.54355	3.88822	6.25522	-1.31562	0.000431879
ENSMUSG00000057359	Gm17494	0.458647	0.381118	0.305172	1.06642	0.859028	0.838632	-1.27153	0.000432175
ENSMUSG00000055044	Pdlim1	0.940887	0.819378	0.509384	2.09945	2.14914	1.55198	-1.35373	0.000434002
ENSMUSG00000039047	Pigk	1.3863	1.00834	0.638133	3.1719	1.8046	3.0622	-1.40633	0.000435425
ENSMUSG00000051998	Lax1	0.604002	0.553217	0.971973	0.23251	0.109066	0.321712	1.6826	0.000436858
ENSMUSG00000068747	Sort1	0.255794	0.545736	0.833907	2.23883	1.11813	1.90558	-1.68608	0.000440143
ENSMUSG00000039960	Rhou	2.04023	2.30226	3.68598	7.36417	5.07512	6.96977	-1.27353	0.00044452
ENSMUSG00000018659	Pnpo	14.8902	11.8216	9.64237	34.0628	19.5885	29.5213	-1.19399	0.000444527
ENSMUSG00000034906	Ncaph	0.299222	0.354339	0.391502	0.105529	0.121011	0.15985	1.43546	0.000445761
ENSMUSG00000022865	Cxadr	2.72941	2.20773	1.92382	5.69451	5.79685	3.79077	-1.15536	0.000446601
ENSMUSG00000106037	Gm4332	15.1582	7.62184	9.31422	28.6869	27.9468	25.5219	-1.35605	0.000446915
ENSMUSG00000027514	Zbp1	0.35052	0.743297	0.778825	2.30672	1.01002	3.37305	-1.83689	0.000453701
ENSMUSG00000016481	Cr1l	0.974141	0.632074	0.583642	2.88583	1.21402	1.82776	-1.43661	0.000460775
ENSMUSG00000042747	Krtcap2	11.9223	8.67769	7.5929	20.5023	18.1134	24.2528	-1.157	0.000462995
ENSMUSG00000017288	Vps53	2.14238	1.37178	1.1405	4.28744	3.1017	3.83978	-1.27047	0.000464828
ENSMUSG00000029022	Miip	0.830322	1.93532	2.24578	0.939282	0.760979	0.487763	1.19559	0.000465154
ENSMUSG00000028684	Urod	10.6092	7.89718	8.08807	21.5352	16.0214	17.6963	-1.05492	0.000466629
ENSMUSG00000046329	Slc25a23	14.6255	14.3081	15.4477	34.9148	22.5053	37.3617	-1.09466	0.000467583
ENSMUSG00000030532	Hddc3	0.894987	0.963855	0.784946	3.30581	1.42593	2.45178	-1.44208	0.000470405
ENSMUSG00000027784	Ppm1l	0.430865	0.363411	0.35186	1.38366	0.568526	1.17349	-1.44739	0.000474372
ENSMUSG00000051378	Kif18b	0	0	0	0.032125	0.0801974	0.111563	-9.54358	0.000474671
ENSMUSG00000001100	Poldip2	5.43147	4.48392	4.18755	15.1551	7.90592	9.52572	-1.20829	0.000480628
ENSMUSG00000046440	Gm5564	0.11565	0.078345	0.03902	3.54998	0.168423	0.218895	-4.07871	0.000484437
ENSMUSG00000026235	Epha4	0	0	0	0.0208382	0.00790961	0.0828486	-8.53911	0.00048475
ENSMUSG00000107176	Gm9794	37.071	18.1848	17.756	92.6397	50.0072	55.6155	-1.44121	0.000485984
ENSMUSG00000039067	Psmd7	5.69018	4.94898	5.04537	16.0743	9.44179	9.71736	-1.1676	0.000486904
ENSMUSG00000040006	Ginm1	5.42835	4.24655	3.641	10.6329	7.55225	12.5517	-1.20682	0.000487552
ENSMUSG00000040904	Gm21988	15.9144	11.0611	8.97152	29.7803	23.3957	27.5217	-1.16665	0.000487745
ENSMUSG00000027628	Aar2	0.433939	0.635736	0.552182	2.26669	1.00911	1.48168	-1.55255	0.000488985
ENSMUSG00000044424	Gm9493	4.06694	1.29075	1.60145	8.96451	6.82533	8.53165	-1.80525	0.000489457
ENSMUSG00000026158	Ogfrl1	0.68022	0.684619	0.422115	1.54671	1.32544	1.36129	-1.24433	0.000490488
ENSMUSG00000026193	Fn1	20.8122	19.5624	19.4522	60.6688	27.3595	52.1777	-1.22868	0.000492597
ENSMUSG00000063802	Hspbp1	2.54041	2.12921	1.90099	6.71668	3.95488	5.17275	-1.26987	0.000494034
ENSMUSG00000030663	1110004F10Rik	5.82644	3.884	3.14415	11.4829	8.23325	10.6998	-1.24255	0.000497255
ENSMUSG00000021270	Hsp90aa1	8.13977	5.56688	3.62503	14.9298	11.9181	15.517	-1.28945	0.000497505
ENSMUSG00000003531	Dgcr6	4.15509	3.76472	3.01174	11.6212	6.42154	7.4352	-1.22075	0.000498799
ENSMUSG00000001755	Coasy	9.28129	7.71297	7.67063	27.2223	13.0499	17.2443	-1.22152	0.000501382
ENSMUSG00000058793	Cds2	1.2842	1.57409	1.61899	4.61411	2.47846	3.1548	-1.19456	0.000503785
ENSMUSG00000028861	Mrps15	6.55247	6.37468	5.48177	14.5993	10.0546	16.7802	-1.17041	0.000509248
ENSMUSG00000031024	Denn2b	0.778749	0.948454	1.50907	2.75903	2.20339	3.17358	-1.32999	0.000510921
ENSMUSG00000014771	Pdcd2	1.03692	1.07139	0.4041	3.07739	2.05523	2.6962	-1.63972	0.000511813
ENSMUSG00000050552	Lamtor4	17.8045	13.3189	13.6095	31.5224	28.4853	30.7487	-1.02066	0.000513123
ENSMUSG00000030688	Stard10	158.446	119.385	108.799	326.988	206.281	306.817	-1.11958	0.000513611
ENSMUSG00000057531	Dtnbp1	2.5105	1.94766	1.78366	6.38421	3.52958	4.79758	-1.23689	0.000514003
ENSMUSG00000038417	Fig4	0.800672	0.948209	0.66358	2.81759	1.38462	2.38818	-1.44986	0.000514458
ENSMUSG00000035227	Spcs2	8.20389	5.18149	3.37215	16.046	12.7038	13.0617	-1.31909	0.000521984
ENSMUSG00000028932	Psmc2	6.05617	4.06112	3.51139	12.8189	7.71224	11.4454	-1.23037	0.000524995
ENSMUSG00000028656	Cap1	5.54949	5.80733	6.11842	15.2542	8.56805	16.0792	-1.19113	0.000526043
ENSMUSG00000053565	Eif3k	6.94216	5.46238	4.1851	14.0247	9.92046	13.46	-1.17295	0.000526431
ENSMUSG00000022136	Dnajc3	6.31051	5.66849	4.18668	17.0096	9.3294	10.9673	-1.20649	0.000526878
ENSMUSG00000110639	Gm6831	0.191036	0.0944311	0.493408	0	0	0.0319523	4.6074	0.000528517
ENSMUSG00000032324	Tspan3	0.0943193	0.129883	0.230391	0.594956	0.351732	0.98534	-2.08747	0.000528943
ENSMUSG00000035948	Acss3	0.877533	1.09677	0.67558	2.57658	1.86655	1.78808	-1.23358	0.000529352
ENSMUSG00000036241	Ube2r2	3.27343	2.66789	2.75383	10.6169	4.8873	5.78414	-1.29178	0.0005307
ENSMUSG00000044641	Pard6b	0.591215	0.397525	0.485779	1.5227	0.939589	1.78614	-1.52668	0.000532262
ENSMUSG00000032381	Ciao2a	9.51004	6.23039	4.38753	24.4045	11.4543	19.0296	-1.4473	0.000533741
ENSMUSG00000036078	Sigmar1	29.3799	21.0478	15.9625	45.767	40.6193	89.5172	-1.40574	0.000535806
ENSMUSG00000073988	Ttpa	34.9693	28.6138	20.8171	83.3381	57.2384	50.4286	-1.17829	0.000537426
ENSMUSG00000030611	Mrps11	2.60943	1.8599	1.6274	5.47574	3.77429	5.73082	-1.29701	0.000538874
ENSMUSG00000020634	Ubxn2a	0.636866	0.650514	0.576917	2.15236	1.21574	1.66374	-1.43245	0.000539238
ENSMUSG00000078317	F8a	1.10542	0.67783	0.624796	2.33833	1.84363	2.3299	-1.43521	0.000539626
ENSMUSG00000050919	Zfp366	0.171971	0.169864	0.15951	0.072991	0.037015	0.048196	1.66404	0.000540984
ENSMUSG00000022336	Eif3e	3.77726	2.45687	2.14088	8.48559	5.33515	5.84702	-1.23167	0.000541022
ENSMUSG00000031171	Ftsj1	1.24288	0.928604	0.938751	2.53498	2.01443	2.42414	-1.16487	0.000541299
ENSMUSG00000106025	Gm42940	0.580751	0.76648	0.640076	0.163488	0.270943	0.291745	1.45242	0.0005424
ENSMUSG00000022892	App	1.31903	1.17159	0.78801	2.9719	1.84236	2.95776	-1.24519	0.000542549
ENSMUSG00000042797	Aqp11	0.809589	0.615722	1.01318	2.62944	1.32511	2.12968	-1.31908	0.000543498
ENSMUSG00000055932	Fto	0.351148	0.330609	0.307919	1.23849	0.585152	0.708755	-1.35548	0.000544807
ENSMUSG00000082141	Gm11212	0.026165	0	0.029593	3.00521	0.025425	6.69188	-7.44601	0.000546596
ENSMUSG00000039206	Daglb	0.309884	0.2682	0.391536	0.739854	0.699555	0.912632	-1.27842	0.000547281
ENSMUSG00000079435	Rpl36a	18.6604	12.559	9.46365	37.2835	27.1142	30.2936	-1.2188	0.000552171
ENSMUSG00000010607	Pigyl	10.8408	8.19631	7.79209	21.1374	19.0452	17.8111	-1.11209	0.000552998
ENSMUSG00000032026	Rexo2	7.69456	5.25841	4.63612	14.5078	10.3525	15.0628	-1.18254	0.000553937
ENSMUSG00000011263	Exoc3l2	0.981641	1.1029	1.20161	0.384474	0.774847	0.401205	1.07436	0.000554518
ENSMUSG00000020457	Drg1	3.28094	2.37227	1.71824	7.43927	4.72454	5.74303	-1.28049	0.000555745
ENSMUSG00000025508	Rplp2	13.9341	9.17619	5.95137	25.7494	23.0226	22.1035	-1.28617	0.000557541
ENSMUSG00000033845	Mrpl15	1.58166	1.19789	1.04358	3.60536	2.1673	2.98855	-1.19638	0.000560815
ENSMUSG00000075268	Gm10819	0.353883	0.799653	0.852056	7.23046	1.61155	2.45018	-2.49323	0.00056521
ENSMUSG00000081201	Smt3h2-ps4	2.3092	1.21847	1.37568	7.39114	4.66914	7.35894	-1.98564	0.000565628
ENSMUSG00000037622	Wdtc1	4.02152	3.40477	3.0854	7.23846	7.27129	6.60054	-1.00595	0.000567106
ENSMUSG00000033940	Brk1	15.6907	11.114	9.67932	32.1935	20.1898	33.6937	-1.23836	0.000567424
ENSMUSG00000097346	Rps18-ps4	0	39.0283	33.8373	0	0	0	17.8899	0.000567931
ENSMUSG00000025464	Paox	1.72464	2.04628	2.57546	6.48737	3.44285	5.10436	-1.24428	0.000567937
ENSMUSG00000058833	Rex1bd	11.7654	7.97772	8.33057	17.6319	19.5699	25.8522	-1.16737	0.00057085
ENSMUSG00000054135	A430110L20Rik	0.908328	0.889111	1.03104	0.607512	0.261845	0.348807	1.21532	0.000571728
ENSMUSG00000024359	Hspa9	13.5031	11.1879	9.64457	46.7191	17.9088	23.5631	-1.36093	0.000574887
ENSMUSG00000003037	Rab8a	3.43807	2.94431	2.63109	8.69896	4.53714	7.63886	-1.21162	0.000579917
ENSMUSG00000041084	Ostc	3.88831	2.94115	1.8524	9.14338	5.41351	7.53785	-1.34763	0.000580969
ENSMUSG00000025068	Gsto1	16.5036	12.8537	11.4899	40.8287	22.0605	29.4634	-1.17691	0.00058105
ENSMUSG00000034194	R3hcc1	1.05206	1.24066	1.37416	3.79666	2.3219	2.77337	-1.27795	0.000586668
ENSMUSG00000052921	Arhgef15	0.720158	0.61276	0.834271	0.258849	0.504822	0.168016	1.21791	0.000588228
ENSMUSG00000029368	Alb	10387.6	7468.12	5990.39	23772.6	14550.6	15747	-1.18108	0.000589267
ENSMUSG00000024507	Hsd17b4	30.5849	21.7185	18.9283	63.2491	44.5727	46.1909	-1.11246	0.000591986
ENSMUSG00000047905	Gm8566	5.67535	4.86759	2.90836	14.6142	8.44271	16.8323	-1.56825	0.000592857
ENSMUSG00000021932	Rnaseh2b	0.201233	0.137553	0.198585	0.725814	0.347449	0.626697	-1.66151	0.000594643
ENSMUSG00000081406	Rps6-ps4	13.2849	9.97003	6.59622	31.7449	18.4639	25.1089	-1.3352	0.000595071
ENSMUSG00000096256	Gm21093	0.759802	0.479449	0.215334	0.119583	0.185713	0.027381	2.12841	0.000595852
ENSMUSG00000054455	Vapb	1.30363	1.37255	1.24112	5.31389	1.84962	3.24072	-1.40924	0.000595986
ENSMUSG00000073982	Rhog	3.80583	3.67828	2.81499	10.0846	5.80286	8.82844	-1.26292	0.000596832
ENSMUSG00000027997	Casp6	1.7088	1.26306	1.13596	4.26037	2.58765	2.76644	-1.22683	0.000598194
ENSMUSG00000040498	Igsf23	0.0262989	0.0463341	0.0446614	1.46265	0.10656	0.0864569	-3.81921	0.000599602
ENSMUSG00000018293	Pfn1	37.6633	30.5149	29.0426	63.7564	57.16	77.2145	-1.02712	0.000600502
ENSMUSG00000027018	Hat1	0.491025	0.512095	0.471604	2.21694	0.986308	1.25572	-1.59626	0.000607378
ENSMUSG00000021208	Ifi27l2b	2.89703	1.50213	1.80501	4.02346	3.88579	17.4637	-2.03198	0.000613177
ENSMUSG00000047676	Rpsa-ps10	6.35815	4.29233	3.25114	13.1025	10.0352	11.5487	-1.31912	0.000613706
ENSMUSG00000021930	Spryd7	2.19007	1.44465	1.70796	4.7377	3.373	3.78301	-1.15456	0.000614938
ENSMUSG00000078572	Ndufaf8	2.91981	1.90248	1.10163	8.63657	4.28202	6.30362	-1.69815	0.000618754
ENSMUSG00000040699	Limd2	2.26549	1.83325	2.13636	7.89729	3.36357	4.46614	-1.33476	0.000622372
ENSMUSG00000040016	Ptger3	0	0	0.010086	0.00926358	0.020333	0.370045	-5.30828	0.000624837
ENSMUSG00000079507	H2-Q1	2.29251	2.08426	2.25451	11.6853	2.85982	5.83342	-1.61969	0.000627807
ENSMUSG00000061118	Dnajc30	4.81978	3.71222	3.02134	9.32117	6.97656	11.1946	-1.25072	0.000627914
ENSMUSG00000028409	Smu1	4.15658	3.01251	2.9792	10.7727	5.44641	7.83234	-1.24489	0.000628757
ENSMUSG00000016534	Lamp2	19.5251	14.4204	9.96512	45.9749	28.3395	29.2534	-1.23793	0.00063427
ENSMUSG00000064366	mt-Tl2	21.19	41.8886	29.5688	10.8259	16.8081	7.68994	1.39111	0.000634752
ENSMUSG00000039167	Adgrl4	0.222178	0.284535	0.46403	0.110064	0.158162	0.0539251	1.59135	0.000636757
ENSMUSG00000047517	Dmbt1	0.0173422	0	0.00371623	0	0	173.299	-13.0066	0.000642002
ENSMUSG00000035506	Slc12a8	0.00459868	0	0	0.0288516	0.0260247	0.296292	-6.2548	0.000642162
ENSMUSG00000036503	Rnf13	4.52188	4.41608	3.4909	14.3355	7.90338	6.90485	-1.22949	0.000643465
ENSMUSG00000037239	Spred3	0.186584	0.169634	0.264091	0.0556775	0.0966446	0.0453857	1.64962	0.000644894
ENSMUSG00000025780	Itih5	0.224836	0.175584	0.175769	0.536374	0.512017	0.451351	-1.3801	0.000646856
ENSMUSG00000074373	Gm10680	1.31448	0.790912	1.10814	0	0	0.247188	3.70048	0.000654347
ENSMUSG00000058542	Gm15590	3.50369	3.33554	2.54209	10.329	7.04388	7.36835	-1.39906	0.000655302
ENSMUSG00000015053	Gata2	0.227118	0.0888754	0.202389	0.010195	0.03295	0.0574734	2.36512	0.000656097
ENSMUSG00000096438	Gapdh-ps15	11.4709	8.05257	5.63155	16.8014	19.1242	28.8262	-1.36407	0.000656363
ENSMUSG00000013701	Timm23	4.43105	3.12127	3.08064	11.4369	4.94886	12.5101	-1.44232	0.000659842
ENSMUSG00000096967	Gm26621	0.608746	0.929632	1.04392	0.392317	0.425908	0.359695	1.13242	0.000661338
ENSMUSG00000025268	Maged2	0.619241	0.427771	0.501276	1.61979	0.893006	2.17569	-1.59845	0.000663542
ENSMUSG00000071655	Ubxn1	15.9141	12.5116	8.7209	28.2514	24.2187	29.2179	-1.13689	0.00066371
ENSMUSG00000032231	Anxa2	0.784494	0.592525	0.531455	1.39309	0.894142	5.82672	-2.08798	0.000665106
ENSMUSG00000023186	Vwa5a	1.6405	1.48446	1.44302	4.04768	2.61384	3.18667	-1.1083	0.000666131
ENSMUSG00000028413	B4galt1	2.80984	2.04966	2.00622	4.27995	4.86701	6.29708	-1.16957	0.000668356
ENSMUSG00000029247	Paics	11.7637	8.36858	7.73201	25.0637	18.101	16.9862	-1.11017	0.000673978
ENSMUSG00000078162	Gm2574	13.0362	8.63444	5.69159	18.4958	21.2642	33.8051	-1.42684	0.000674547
ENSMUSG00000118607	AC147806	1.41544	1.20936	1.19513	0.751605	0.152491	0.0329596	2.02734	0.000675226
ENSMUSG00000028772	Zcchc17	0.784057	0.465751	0.42508	1.90208	1.08006	1.62165	-1.45876	0.000676098
ENSMUSG00000074115	Saa1	8.77805	5.63908	2.21558	27.7608	13.0008	429.523	-4.82144	0.000677469
ENSMUSG00000097930	C330002G04Rik	0.830941	0.696784	0.556654	0.241456	0.387707	0.154162	1.41193	0.000678572
ENSMUSG00000116021	Gm49474	0.053288	0.112637	0.141676	0	0	0	10.0019	0.000679754
ENSMUSG00000070044	Fam149a	1.39308	1.28872	1.62476	4.88429	2.11384	3.59737	-1.29884	0.000680635
ENSMUSG00000028669	Pithd1	1.25337	1.74069	1.31066	3.82466	3.1273	3.04495	-1.21557	0.00068332
ENSMUSG00000027942	4933434E20Rik	1.10705	1.32986	1.2	3.29054	2.15431	2.76345	-1.17437	0.000686501
ENSMUSG00000045362	Tnfrsf26	0.161352	0.16765	0.0890168	0.0180714	0	0.0180106	3.53422	0.000687776
ENSMUSG00000038224	Serpinf2	120.255	91.4635	81.0264	273.247	161.819	197.857	-1.11239	0.000688396
ENSMUSG00000049751	Rpl36al	49.361	37.8598	29.2543	81.7528	76.7132	88.3674	-1.08352	0.000694334
ENSMUSG00000002580	Mien1	20.3796	10.1748	7.92353	38.2621	24.2178	44.2568	-1.47195	0.000695506
ENSMUSG00000029338	Antxr2	0.695911	0.560806	0.342122	1.59732	0.901636	2.14897	-1.53956	0.000695939
ENSMUSG00000059461	Gm7331	4.62207	4.08814	2.39021	9.99402	10.489	11.2136	-1.51371	0.000697038
ENSMUSG00000034435	Tmem30b	3.58276	3.26227	3.23432	9.05474	5.47981	7.10632	-1.10236	0.000699864
ENSMUSG00000069516	Lyz2	1.51361	1.09321	1.01463	3.40509	2.10076	6.71814	-1.75508	0.000700114
ENSMUSG00000040715	Rsc1a1	0.232317	0.670101	1.91102	5.90388	3.19361	3.31354	-2.14122	0.000701005
ENSMUSG00000093674	Rpl41	33.8964	20.611	14.936	90.0839	38.4814	58.6476	-1.43077	0.0007016
ENSMUSG00000049960	Mrps16	2.77018	1.75943	1.24981	5.2751	4.85828	4.33239	-1.32365	0.000702251
ENSMUSG00000046160	Olig1	0	0	0.02511	0.200388	0.31187	0.151293	-4.72387	0.000705673
ENSMUSG00000050188	Lsm10	4.0491	2.24743	3.06383	9.44825	7.15314	6.86425	-1.32591	0.000705935
ENSMUSG00000032841	Prr5l	0.217798	0.19514	0.228051	0.0725295	0.0306446	0.0836998	1.77823	0.000707744
ENSMUSG00000063556	Gm10132	10.6997	9.29002	7.34253	23.4358	15.898	27.2367	-1.28428	0.000708292
ENSMUSG00000043801	Oaz1-ps	2.30743	2.25801	1.57325	9.13728	4.49578	4.886	-1.59301	0.000711362
ENSMUSG00000050856	Atp5k	10.0793	7.63915	7.27274	17.8924	18.6032	18.1706	-1.12923	0.000713314
ENSMUSG00000024286	Ccny	1.99734	1.98228	1.91478	5.17719	3.47794	3.59279	-1.05512	0.000714389
ENSMUSG00000024924	Vldlr	0.364463	0.302604	0.318288	0.452662	2.06102	0.85922	-1.77528	0.000714755
ENSMUSG00000108181	C030015A19Rik	0.674531	1.02382	1.18993	0.436742	0.524772	0.317327	1.17537	0.000716404
ENSMUSG00000007564	Ppp2r1a	5.28335	3.37171	3.06504	11.0494	6.84062	9.41999	-1.22044	0.000722383
[truncated: 890 more rows]

## Sheet: Table S2
Table S2. Kyoto Encyclopedin of Genes and Genomes (KEGG) enrichment of differentially expressed genes (DEGs) in EVO-treated and Control group
Pathway_ID	Term	Rich.Factor	P.value	MapID_Count
mmu03010	Ribosome	0.6716	2.52842e-43	132
mmu00190	Oxidative phosphorylation	0.4926	1.94127e-21	124
mmu05010	Alzheimer disease	0.4375	1.83549e-20	164
mmu05012	Parkinson disease	0.4621	1.63339e-19	134
mmu03050	Proteasome	0.7174	5.87968e-18	45
mmu05016	Huntington disease	0.3641	6.42533e-14	180
mmu05204	Chemical carcinogenesis - DNA adducts	0.4479	2.10625e-12	82
mmu04714	Thermogenesis	0.3291	2.40027e-12	220
mmu00983	Drug metabolism - other enzymes	0.4494	1.09243e-11	83
mmu00140	Steroid hormone biosynthesis	0.4382	5.14771e-11	80
mmu04932	Non-alcoholic fatty liver disease	0.3618	6.02485e-11	143
mmu00830	Retinol metabolism	0.4286	1.17027e-10	80
mmu00980	Metabolism of xenobiotics by cytochrome P450	0.4706	2.96648e-10	60
mmu00640	Propanoate metabolism	0.6452	4.50198e-10	30
mmu00280	Valine, leucine and isoleucine degradation	0.4727	1.23698e-08	51
mmu00480	Glutathione metabolism	0.4394	1.44004e-08	62
mmu00982	Drug metabolism - cytochrome P450	0.4286	1.64844e-08	59
mmu04610	Complement and coagulation cascades	0.3864	4.34168e-08	85
mmu00630	Glyoxylate and dicarboxylate metabolism	0.5333	1.05097e-06	30
mmu04142	Lysosome	0.32	1.08801e-06	121
mmu00053	Ascorbate and aldarate metabolism	0.5556	1.15037e-06	25
mmu00860	Porphyrin metabolism	0.4634	1.68976e-06	39
mmu00100	Steroid biosynthesis	0.6316	2.18182e-06	18
mmu04146	Peroxisome	0.3409	5.72536e-06	83
mmu04723	Retrograde endocannabinoid signaling	0.28	2.55778e-05	129
mmu00040	Pentose and glucuronate interconversions	0.4412	4.35525e-05	32
mmu00920	Sulfur metabolism	0.7778	4.52463e-05	9
mmu00260	Glycine, serine and threonine metabolism	0.4048	5.24901e-05	39
mmu00071	Fatty acid degradation	0.38	5.46151e-05	48
mmu00591	Linoleic acid metabolism	0.36	0.000191775	37
mmu04145	Phagosome	0.2543	0.000197922	155
mmu04141	Protein processing in endoplasmic reticulum	0.2561	0.000233371	158
mmu00380	Tryptophan metabolism	0.3617	0.000269181	41
mmu03060	Protein export	0.4286	0.000354735	27
mmu04979	Cholesterol metabolism	0.3469	0.000474794	49
mmu03320	PPAR signaling pathway	0.2941	0.000479688	79
mmu04216	Ferroptosis	0.3659	0.000531018	40
mmu00020	Citrate cycle (TCA cycle)	0.3939	0.000544929	31
mmu05418	Fluid shear stress and atherosclerosis	0.2552	0.000578544	136
mmu00010	Glycolysis / Gluconeogenesis	0.3088	0.000654945	62
mmu00790	Folate biosynthesis	0.4231	0.000713521	20
mmu00620	Pyruvate metabolism	0.359	0.00100619	37
mmu01040	Biosynthesis of unsaturated fatty acids	0.375	0.00147644	30
mmu00030	Pentose phosphate pathway	0.3636	0.00200874	30
mmu00062	Fatty acid elongation	0.3793	0.00207783	27
mmu00900	Terpenoid backbone biosynthesis	0.4091	0.00288328	22
mmu00650	Butanoate metabolism	0.3704	0.00403175	25
mmu00350	Tyrosine metabolism	0.325	0.00414872	31
mmu04144	Endocytosis	0.2091	0.00526511	250
mmu04966	Collecting duct acid secretion	0.3571	0.00544479	21
mmu00120	Primary bile acid biosynthesis	0.4375	0.00547731	16
mmu04612	Antigen processing and presentation	0.2588	0.00590553	73
mmu00410	beta-Alanine metabolism	0.3333	0.00657025	31
mmu05133	Pertussis	0.2632	0.00694267	68
mmu00510	N-Glycan biosynthesis	0.2885	0.00753426	47
mmu05134	Legionellosis	0.2807	0.0078171	53
mmu04976	Bile secretion	0.2639	0.00812469	66
mmu04750	Inflammatory mediator regulation of TRP channels	0.2308	0.0088842	111
mmu04918	Thyroid hormone synthesis	0.2568	0.0110195	67
mmu00360	Phenylalanine metabolism	0.3636	0.0111516	20
mmu04611	Platelet activation	0.2266	0.0128783	117
mmu04978	Mineral absorption	0.2766	0.0177612	40
mmu00052	Galactose metabolism	0.303	0.0190221	31
mmu00240	Pyrimidine metabolism	0.2586	0.021023	55
mmu00740	Riboflavin metabolism	0.5	0.0211497	8
mmu05020	Prion disease	0.2941	0.0234367	33
mmu00340	Histidine metabolism	0.32	0.025005	23
mmu04114	Oocyte meiosis	0.2167	0.0303624	105
mmu00910	Nitrogen metabolism	0.3529	0.0314465	17
mmu03030	DNA replication	0.2778	0.0343968	35
mmu00511	Other glycan degradation	0.3333	0.0413663	17
mmu00590	Arachidonic acid metabolism	0.2222	0.0418141	70
mmu00330	Arginine and proline metabolism	0.2453	0.0453104	47
mmu05100	Bacterial invasion of epithelial cells	0.2267	0.0487741	69

## Sheet: Table S3
Table S3. PPAR signaling pathway
Pathway_ID	Pathway_Name	gene_name	fc	log2(fc)	pval	qval	regulation	significant
mmu03320	PPAR signaling pathway	Scd1	0.172591	-2.53457	8.88548e-20	2.63642e-16	down	yes
mmu03320	PPAR signaling pathway	Fabp5	0.09175	-3.44615	2.59466e-19	5.32984e-16	down	yes
mmu03320	PPAR signaling pathway	Acsl5	0.191302	-2.38607	1.21283e-15	1.04475e-12	down	yes
mmu03320	PPAR signaling pathway	Ehhadh	0.175231	-2.51267	4.78971e-13	1.90902e-10	down	yes
mmu03320	PPAR signaling pathway	Plin4	7.54898	2.91628	7.43888e-12	2.28331e-09	up	yes
mmu03320	PPAR signaling pathway	Fabp2	0.250556	-1.99679	1.34298e-11	3.73573e-09	down	yes
mmu03320	PPAR signaling pathway	Dbi	0.229824	-2.1214	2.10942e-11	5.46893e-09	down	yes
mmu03320	PPAR signaling pathway	Me1	0.312088	-1.67997	1.6268e-10	3.13869e-08	down	yes
mmu03320	PPAR signaling pathway	Rxrb	3.70221	1.88839	1.25992e-09	1.70786e-07	up	yes
mmu03320	PPAR signaling pathway	Cpt1b	4.27538	2.09605	2.71612e-09	3.25252e-07	up	yes
mmu03320	PPAR signaling pathway	Cd36	0.113545	-3.13867	4.46432e-08	3.3772e-06	down	yes
mmu03320	PPAR signaling pathway	Cyp7a1	0.230645	-2.11625	5.75556e-08	4.09858e-06	down	yes
mmu03320	PPAR signaling pathway	Pparg	0.233193	-2.1004	5.78729e-07	2.58867e-05	down	yes
mmu03320	PPAR signaling pathway	Slc27a5	0.318077	-1.65255	9.2761e-07	3.75317e-05	down	yes
mmu03320	PPAR signaling pathway	Cyp4a12b	0.220515	-2.18105	4.98131e-06	0.000146338	down	yes
mmu03320	PPAR signaling pathway	Scp2	0.373872	-1.41938	2.78214e-05	0.000584075	down	yes
mmu03320	PPAR signaling pathway	Fads2	0.38504	-1.37692	5.65078e-05	0.00102652	down	yes
mmu03320	PPAR signaling pathway	Cyp4a12a	0.471479	-1.08473	0.000171062	0.00245858	down	yes
mmu03320	PPAR signaling pathway	Fabp4	2.49493	1.319	0.000192787	0.00271092	up	yes
mmu03320	PPAR signaling pathway	Fabp1	0.466237	-1.10086	0.000381754	0.00474819	down	yes
mmu03320	PPAR signaling pathway	Cyp8b1	0.394835	-1.34068	0.000422212	0.0051389	down	yes
mmu03320	PPAR signaling pathway	Lpl	0.331193	-1.59426	0.000911387	0.00943686	down	yes
mmu03320	PPAR signaling pathway	Apoa5	0.492907	-1.02061	0.00110186	0.0108857	down	yes
mmu03320	PPAR signaling pathway	Slc27a4	0.412304	-1.27822	0.00126911	0.0121864	down	yes
mmu03320	PPAR signaling pathway	Pltp	0.360814	-1.47067	0.00155192	0.0143848	down	yes

## Sheet: Table S4
Table S4. Apelin signaling pathway
Pathway_ID	Pathway_Name	gene_name	fc	log2(fc)	pval	qval	regulation	significant
mmu04371	Apelin signaling pathway	Nos3	4.4671	2.15934	8.32244e-16	7.66353e-13	up	yes
mmu04371	Apelin signaling pathway	Itpr1	2.23835	1.16243	2.2206e-11	5.64751e-09	up	yes
mmu04371	Apelin signaling pathway	Calm1	0.273849	-1.86855	6.55806e-10	1.00072e-07	down	yes
mmu04371	Apelin signaling pathway	Gabarap	0.278785	-1.84278	5.48008e-09	5.94878e-07	down	yes
mmu04371	Apelin signaling pathway	Cdh1	0.1081	-3.20956	6.10845e-09	6.45764e-07	down	yes
mmu04371	Apelin signaling pathway	Calm2	0.289803	-1.78686	5.29759e-08	3.83379e-06	down	yes
mmu04371	Apelin signaling pathway	Prkaca	0.359679	-1.47522	1.39986e-07	8.36283e-06	down	yes
mmu04371	Apelin signaling pathway	Gabarapl2	0.30717	-1.70289	1.46361e-07	8.66614e-06	down	yes
mmu04371	Apelin signaling pathway	Calm3	0.288042	-1.79565	7.20742e-07	3.07455e-05	down	yes
mmu04371	Apelin signaling pathway	Rps6	0.328316	-1.60684	5.10493e-06	0.00014964	down	yes
mmu04371	Apelin signaling pathway	Serpine1	8.80729	3.1387	5.56141e-06	0.000159804	up	yes
mmu04371	Apelin signaling pathway	Gnb4	2.52384	1.33562	1.37861e-05	0.00033256	up	yes
mmu04371	Apelin signaling pathway	Prkaa2	0.379699	-1.39707	5.58391e-05	0.00101853	down	yes
mmu04371	Apelin signaling pathway	Gnb1	0.448648	-1.15634	0.000153304	0.00226303	down	yes
mmu04371	Apelin signaling pathway	Gabarapl1	0.367655	-1.44357	0.000160793	0.00233613	down	yes
mmu04371	Apelin signaling pathway	Adcy4	2.08663	1.06118	0.00021225	0.00293067	up	yes
mmu04371	Apelin signaling pathway	Gng12	0.454377	-1.13804	0.000916285	0.00946922	down	yes
mmu04371	Apelin signaling pathway	Mapk3	0.397284	-1.33176	0.000961536	0.00982658	down	yes
mmu04371	Apelin signaling pathway	Gnai2	0.442962	-1.17475	0.0010945	0.0108369	down	yes
mmu04371	Apelin signaling pathway	Plcb4	2.08419	1.05949	0.00170572	0.0154983	up	yes
mmu04371	Apelin signaling pathway	Rras2	0.456205	-1.13225	0.00252837	0.0210205	down	yes
mmu04371	Apelin signaling pathway	Slc8a1	2.91306	1.54253	0.00354389	0.0275005	up	yes
mmu04371	Apelin signaling pathway	Pik3r6	2.34387	1.22889	0.00448975	0.0332025	up	yes
mmu04371	Apelin signaling pathway	Mapk1	0.491881	-1.02362	0.00518691	0.0371443	down	yes
mmu04371	Apelin signaling pathway	Prkacb	0.494049	-1.01727	0.00667828	0.0452976	down	yes
